# Supplementary material for: Mutational Analysis of the Nsa2 N-Terminus Reveals Its Essential Role in Ribosomal 60S Subunit Assembly
Source: Int J Mol Sci. 2020 Nov 30;21(23):9108. doi: 10.3390/ijms21239108 (PMC7730687; doi:10.3390/ijms21239108)
Supplement: Supplementary file 1 [file ijms-21-09108-s001.zip]

Archive with 3 entries (3 files):
- Figure S1.tif
- Table S1 , S2, S3 - Mutants,  Plasmids,Yeast strains.docx
- Table S4 MS data.xlsx
