# Supplementary material for: Mutational Analysis of the Nsa2 N-Terminus Reveals Its Essential Role in Ribosomal 60S Subunit Assembly
Source: Int J Mol Sci. 2020 Nov 30;21(23):9108. doi: 10.3390/ijms21239108 (PMC7730687; doi:10.3390/ijms21239108)
Supplement: Supplementary file 1 [file ijms-21-09108-s001.zip › Table S4 MS data.xlsx]

## Sheet: proteinGroups
Protein IDs	Majority protein IDs	Peptide counts (all)	Peptide counts (razor+unique)	Peptide counts (unique)	Fasta headers	Number of proteins	Peptides	Razor + unique peptides	Unique peptides	Peptides 1-58	Peptides wt	Razor + unique peptides 1-58	Razor + unique peptides wt	Unique peptides 1-58	Unique peptides wt	Sequence coverage [%]	Unique + razor sequence coverage [%]	Unique sequence coverage [%]	Mol. weight [kDa]	Sequence length	Sequence lengths	Q-value	Score	Sequence coverage 1-58 [%]	Sequence coverage wt [%]	Intensity	Intensity 1-58	Intensity wt	iBAQ	iBAQ 1-58	iBAQ wt	LFQ intensity 1-58	LFQ intensity wt	MS/MS count 1-58	MS/MS count wt	MS/MS count	Only identified by site	Reverse	Potential contaminant	id	Peptide IDs	Peptide is razor	Mod. peptide IDs	Evidence IDs	MS/MS IDs	Best MS/MS	Oxidation (M) site IDs	Oxidation (M) site positions
NOG1_YPL093W	NOG1_YPL093W	75	75	75		1	75	75	75	63	68	63	68	63	68	77.6	77.6	77.6	74.409	647	647	0	323.31	69.7	69.2	54142000000	18319000000	35823000000	1592400000	538790000	1053600000	40827000000	34040000000	245	329	574				105	119;218;323;371;372;377;378;379;389;390;401;402;423;682;721;722;723;767;768;856;971;972;1018;1095;1159;1206;1273;1274;1315;1479;1535;1536;1553;1580;1581;1667;1740;1757;1820;1821;1828;1844;1964;1967;2024;2174;2233;2237;2255;2302;2414;2473;2605;2606;2617;2618;2739;2740;2791;2792;2889;2890;2913;2914;2921;2922;3133;3134;3349;3350;3416;3417;3452;3453;3460	True;True;True;True;True;True;True;True;True;True;True;True;True;True;True;True;True;True;True;True;True;True;True;True;True;True;True;True;True;True;True;True;True;True;True;True;True;True;True;True;True;True;True;True;True;True;True;True;True;True;True;True;True;True;True;True;True;True;True;True;True;True;True;True;True;True;True;True;True;True;True;True;True;True;True	130;233;343;393;394;399;400;401;412;413;414;426;427;428;429;450;724;725;726;768;769;770;817;818;907;1035;1036;1084;1168;1232;1280;1350;1351;1392;1568;1628;1629;1647;1677;1678;1769;1849;1850;1868;1939;1940;1947;1963;2088;2089;2094;2095;2096;2097;2175;2343;2403;2407;2427;2475;2591;2654;2798;2799;2810;2811;2943;2944;2945;2946;2998;2999;3101;3102;3126;3127;3134;3135;3363;3364;3593;3594;3660;3661;3662…	292;293;294;543;544;802;803;906;907;908;909;910;911;912;913;914;915;916;917;918;930;931;932;933;934;935;936;957;958;959;960;961;962;963;964;965;966;967;968;1023;1024;1025;1026;1027;1028;1029;1030;1031;1032;1033;1034;1035;1036;1037;1038;1039;1040;1074;1075;1601;1602;1603;1604;1605;1606;1607;1608;1609;1610;1611;1612;1613;1614;1615;1616;1617;1618;1619;1620;1621;1622;1623;1624;1625;1721;1722;1723;172…	440;441;442;796;797;798;799;1178;1179;1180;1332;1333;1334;1335;1336;1337;1338;1339;1340;1341;1342;1343;1344;1345;1346;1347;1348;1349;1350;1351;1352;1353;1354;1355;1356;1375;1376;1377;1378;1379;1380;1381;1382;1409;1410;1411;1412;1413;1414;1415;1416;1417;1418;1419;1420;1421;1422;1423;1424;1425;1504;1505;1506;1507;1508;1509;1510;1511;1512;1513;1514;1515;1516;1517;1518;1519;1520;1521;1522;1523;1524;1…	442;796;1180;1343;1350;1378;1380;1382;1411;1415;1506;1527;1581;2360;2515;2522;2524;2751;2752;3117;3585;3598;3777;4177;4472;4682;5006;5010;5145;5762;5979;5986;6033;6135;6142;6490;6878;6919;7159;7161;7187;7241;7745;7768;7989;8583;8795;8811;8863;8988;9313;9496;10071;10077;10113;10129;10516;10536;10714;10732;11113;11129;11216;11221;11246;11249;12265;12266;13031;13035;13340;13343;13442;13444;13463	102;103;104;105;106;107;108;109;110;111;112	82;136;284;318;329;432;503;531;535;542;598
RPL8B_YLL045C	RPL8B_YLL045C	38	38	9		1	38	38	9	35	34	35	34	8	8	83.2	83.2	23.8	28.111	256	256	0	323.31	80.9	74.2	41722000000	15714000000	26008000000	2781500000	1047600000	1733900000	33412000000	27109000000	150	148	298				205	40;114;478;479;1112;1449;1486;1538;1685;1686;1687;1730;1731;1898;1930;1938;1939;1940;1973;2039;2040;2115;2142;2143;2218;2570;2943;2944;3009;3010;3202;3203;3380;3381;3439;3440;3464;3465	True;True;True;True;True;True;True;True;True;True;True;True;True;True;True;True;True;True;True;True;True;True;True;True;True;True;True;True;True;True;True;True;True;True;True;True;True;True	44;124;510;511;1185;1535;1575;1576;1631;1788;1789;1790;1837;1838;2017;2051;2059;2060;2061;2106;2107;2190;2191;2281;2309;2310;2388;2758;3157;3158;3231;3232;3435;3436;3624;3625;3686;3687;3711;3712	92;93;94;276;277;278;279;1186;1187;1188;1189;2874;2875;2876;2877;2878;2879;2880;3780;3781;3782;3783;3784;3785;3886;3887;3888;3889;3890;3891;3892;4035;4036;4445;4446;4447;4448;4449;4450;4451;4452;4608;4609;4610;4611;4612;4613;4614;5026;5027;5028;5029;5096;5119;5120;5121;5122;5123;5124;5125;5126;5127;5128;5129;5130;5131;5132;5133;5134;5135;5136;5137;5138;5139;5140;5141;5260;5261;5262;5263;5264;5265…	136;137;138;139;421;422;423;424;1730;1731;1732;1733;4251;4252;4253;4254;4255;4256;4257;4258;4259;4260;4261;4262;4263;4264;4265;5628;5629;5630;5631;5632;5633;5634;5635;5636;5637;5638;5802;5803;5804;5805;5806;5807;5808;5809;5810;5993;5994;6564;6565;6566;6567;6568;6569;6570;6571;6572;6573;6803;6804;6805;6806;6807;6808;6809;6810;6811;6812;6813;6814;6815;6816;6817;6818;6819;6820;6821;6822;6823;6824;68…	136;424;1730;1733;4253;5633;5803;5994;6568;6571;6573;6815;6825;7459;7554;7587;7590;7601;7796;8039;8059;8370;8475;8481;8753;9861;11336;11369;11742;11743;12510;12523;13169;13198;13417;13424;13473;13475	195	173
ARX1_YDR101C	ARX1_YDR101C	48	48	48		1	48	48	48	44	43	44	43	44	43	74	74	74	65.212	593	593	0	323.31	68.6	72.2	40792000000	14898000000	25895000000	1359700000	496590000	863160000	30242000000	28347000000	192	233	425				8	64;65;124;125;126;277;357;358;386;387;411;439;440;501;643;690;741;742;904;931;958;1035;1036;1141;1437;1682;1726;1807;1865;1866;1961;1962;2062;2063;2183;2268;2343;2590;2591;2727;2728;2756;2770;2783;2862;2863;3328;3472	True;True;True;True;True;True;True;True;True;True;True;True;True;True;True;True;True;True;True;True;True;True;True;True;True;True;True;True;True;True;True;True;True;True;True;True;True;True;True;True;True;True;True;True;True;True;True;True	69;70;136;137;138;295;377;378;409;410;438;466;467;533;683;734;788;789;960;990;1020;1102;1103;1214;1523;1784;1785;1832;1833;1924;1984;1985;2083;2084;2085;2217;2218;2352;2440;2518;2781;2782;2783;2928;2929;2930;2931;2932;2962;2977;2990;3074;3075;3572;3720	144;145;146;147;148;149;150;151;316;317;318;319;320;321;322;323;324;325;326;327;328;688;689;870;871;872;873;874;875;876;877;947;948;949;950;951;952;953;954;955;1060;1100;1101;1102;1103;1104;1105;1106;1107;1108;1109;1110;1230;1231;1232;1233;1234;1535;1536;1637;1638;1639;1756;1757;1758;1759;1760;1761;1762;1763;1764;1765;1766;1767;1768;1769;1770;1771;1772;1773;1774;1775;1776;1777;2272;2273;2274;2275…	216;217;218;219;220;221;222;223;224;225;226;227;228;229;230;231;470;471;472;473;474;475;476;477;478;479;480;481;482;483;484;485;486;487;488;489;490;491;492;493;1014;1015;1016;1017;1018;1019;1020;1021;1269;1270;1271;1272;1273;1274;1275;1276;1277;1278;1279;1280;1281;1282;1283;1393;1394;1395;1396;1397;1398;1399;1400;1401;1402;1403;1404;1405;1406;1407;1564;1615;1616;1617;1618;1619;1620;1621;1622;1623…	216;220;479;491;493;1019;1273;1283;1396;1400;1564;1616;1633;1807;2242;2389;2569;2601;3337;3448;3541;3850;3860;4394;5592;6554;6778;7114;7324;7335;7727;7740;8159;8166;8634;8890;9110;9952;9956;10475;10487;10606;10651;10697;11022;11027;12938;13491	10;11;12;13;14	323;423;489;591;593
RPL3_YOR063W	RPL3_YOR063W	45	45	45		1	45	45	45	38	43	38	43	38	43	70.3	70.3	70.3	43.757	387	387	0	323.31	68.5	69.8	32846000000	9762200000	23083000000	1642300000	488110000	1154200000	23152000000	20538000000	131	207	338				179	58;81;88;134;135;773;812;830;831;832;833;878;1048;1049;1069;1230;1378;1379;1518;1519;1533;1534;1578;2023;2198;2569;2600;2601;2616;2860;2861;2917;2951;2978;3004;3086;3087;3119;3165;3166;3319;3320;3337;3338;3442	True;True;True;True;True;True;True;True;True;True;True;True;True;True;True;True;True;True;True;True;True;True;True;True;True;True;True;True;True;True;True;True;True;True;True;True;True;True;True;True;True;True;True;True;True	63;87;88;96;147;148;823;863;881;882;883;884;931;1116;1117;1118;1119;1141;1305;1461;1462;1611;1612;1626;1627;1675;2174;2368;2757;2792;2793;2809;3070;3071;3072;3073;3130;3165;3195;3196;3225;3226;3312;3313;3348;3396;3397;3563;3564;3581;3582;3689	133;134;203;204;205;206;207;208;209;230;231;232;233;234;347;348;349;1884;1885;2015;2016;2017;2018;2019;2020;2021;2074;2075;2076;2077;2078;2079;2080;2081;2202;2203;2204;2205;2206;2207;2208;2650;2651;2652;2653;2654;2655;2656;2657;2658;2659;2660;2661;2662;2663;2664;2665;2666;2741;2742;2743;3202;3203;3204;3602;3603;3604;3605;3606;3607;3608;3609;3610;3611;3990;3991;3992;3993;3994;3995;3996;4021;4022;4…	199;200;324;325;326;327;328;329;330;331;332;363;364;365;366;367;368;369;370;371;520;521;522;523;2766;2767;2768;2769;2961;2962;2963;2964;2965;2966;2967;2968;2969;2970;2971;3055;3056;3057;3058;3059;3060;3061;3062;3063;3241;3242;3243;3244;3245;3246;3247;3248;3249;3250;3906;3907;3908;3909;3910;3911;3912;3913;3914;3915;3916;3917;3918;3919;3920;3921;3922;3923;3924;3925;3926;3927;4036;4037;4038;4791;479…	199;331;364;520;523;2766;2969;3055;3056;3059;3063;3247;3914;3923;4037;4791;5367;5379;5941;5946;5974;5977;6131;7987;8678;9837;9994;10036;10105;11013;11020;11229;11400;11567;11715;12059;12067;12216;12377;12383;12925;12926;12989;12993;13429	179;180;181;182;183;184	53;214;261;308;323;380
RPL7A_YGL076C	RPL7A_YGL076C	25	25	2		1	25	25	2	21	24	21	24	2	2	74.2	74.2	5.3	27.638	244	244	0	252.87	69.3	74.2	30041000000	9495000000	20546000000	2503400000	791250000	1712200000	22066000000	19739000000	109	131	240				202	11;223;272;688;733;850;851;889;1062;1063;1261;1262;1277;1556;1701;1877;1878;2005;2061;2212;2287;2326;2348;2768;3201	True;True;True;True;True;True;True;True;True;True;True;True;True;True;True;True;True;True;True;True;True;True;True;True;True	11;238;290;732;780;901;902;942;1133;1134;1337;1338;1354;1650;1807;1996;1997;2156;2216;2382;2459;2501;2523;2975;3434	23;24;25;26;27;550;551;552;553;680;681;682;1633;1634;1635;1740;1741;1742;2105;2106;2107;2227;2228;2229;2230;2691;2692;2693;2694;2695;2696;2697;2698;2699;2700;2701;2702;2703;2704;2705;2706;2707;2708;2709;2710;2711;2712;2713;2714;2715;2716;2717;2718;2719;2720;2721;3268;3269;3270;3271;3272;3273;3274;3275;3276;3361;3362;4073;4074;4493;4494;4495;4496;4497;4498;4499;4500;4501;4502;4503;4504;4505;4506;4…	32;33;34;35;36;37;38;39;805;806;807;808;996;997;998;999;1000;1001;1002;1003;1004;1005;2382;2383;2384;2543;2544;2545;2546;2547;2548;3092;3093;3094;3278;3279;3280;3281;3282;3283;3284;3285;3957;3958;3959;3960;3961;3962;3963;3964;3965;3966;3967;3968;3969;3970;3971;3972;3973;3974;3975;3976;3977;3978;3979;3980;3981;3982;3983;3984;3985;3986;3987;3988;3989;3990;3991;3992;3993;3994;3995;3996;3997;3998;399…	33;806;1004;2384;2544;3092;3094;3285;3966;3991;4885;4899;5023;6039;6618;7377;7391;7947;8151;8738;8945;9049;9127;10645;12506
RPL4A_YBR031W	RPL4A_YBR031W	32	32	3		1	32	32	3	23	29	23	29	2	2	72.4	72.4	4.4	39.092	362	362	0	323.31	65.5	67.7	26059000000	7341400000	18717000000	1447700000	407860000	1039800000	18287000000	16356000000	109	178	287				197	72;282;286;494;798;879;948;949;1216;1217;1218;1279;1280;1645;1971;2088;2161;2181;2215;2216;2353;2397;2425;2524;2832;2833;2867;3060;3066;3096;3324;3343	True;True;True;True;True;True;True;True;True;True;True;True;True;True;True;True;True;True;True;True;True;True;True;True;True;True;True;True;True;True;True;True	77;300;304;526;849;932;1009;1010;1290;1291;1292;1356;1357;1744;2103;2245;2329;2350;2385;2386;2528;2574;2602;2709;2710;3042;3043;3079;3285;3292;3322;3568;3587	166;167;168;169;170;171;172;173;694;706;707;708;1221;1222;1967;1968;1969;1970;1971;2209;2210;2211;2380;2381;2382;2383;2384;2385;2386;2387;2388;3159;3160;3161;3162;3163;3164;3165;3166;3167;3168;3169;3170;3171;3172;3173;3174;3175;3176;3177;3178;3179;3180;3365;3366;3367;3368;3369;3370;3371;3372;3373;3374;3375;3376;3377;3378;3379;3380;3381;3382;3383;3384;3385;4332;4333;4334;4335;4336;4337;4338;4339;4…	258;259;260;261;262;263;264;265;266;267;268;269;270;271;272;1026;1039;1040;1041;1042;1043;1790;1791;2888;2889;2890;2891;2892;2893;2894;2895;2896;2897;2898;3251;3252;3253;3254;3255;3503;3504;3505;3506;3507;3508;3509;3510;3511;3512;3513;3514;3515;4717;4718;4719;4720;4721;4722;4723;4724;4725;4726;4727;4728;4729;4730;4731;4732;4733;4734;4735;4736;4737;4738;4739;4740;4741;4742;4743;4744;4745;4746;4747…	261;1026;1039;1791;2889;3251;3506;3515;4721;4723;4757;5031;5051;6420;7786;8241;8515;8632;8749;8750;9150;9281;9351;9628;10909;10922;11036;11960;11975;12088;12930;13010	192	93
MRT4_YKL009W	MRT4_YKL009W	27	27	27		1	27	27	27	24	25	24	25	24	25	89.4	89.4	89.4	27.058	236	236	0	323.31	86	86.9	23208000000	8745400000	14462000000	1934000000	728780000	1205200000	20058000000	13632000000	97	116	213				97	141;197;485;513;637;869;1171;1327;1328;1632;1633;1943;1944;2074;2075;2209;2226;2336;2476;2567;2568;2924;2959;3132;3163;3228;3474	True;True;True;True;True;True;True;True;True;True;True;True;True;True;True;True;True;True;True;True;True;True;True;True;True;True;True	154;212;517;545;677;920;921;922;1244;1407;1408;1731;1732;2064;2065;2229;2230;2379;2396;2511;2659;2755;2756;3137;3174;3362;3394;3462;3463;3722	359;360;496;497;498;499;500;501;502;503;504;505;506;507;508;1202;1203;1261;1262;1263;1264;1265;1523;1524;1525;2161;2162;2163;2164;2165;2166;2167;2168;2169;2170;2171;2172;2173;2174;2175;2176;2177;2178;3043;3044;3045;3046;3047;3048;3506;3507;3508;3509;3510;3511;3512;3513;3514;3515;3516;3517;4309;4310;4311;4312;4313;4314;4315;4316;5146;5147;5148;5149;5150;5151;5152;5153;5154;5535;5536;5537;5900;5930…	536;537;722;723;724;725;726;727;728;729;730;731;732;733;734;735;736;737;738;739;740;741;742;743;744;745;746;747;748;749;1755;1756;1757;1758;1857;1858;1859;1860;1861;1862;1863;1864;1865;1866;2228;2229;2230;2231;3188;3189;3190;3191;3192;3193;3194;3195;3196;3197;3198;3199;3200;3201;3202;3203;3204;3205;3206;3207;3208;3209;3210;3211;3212;4524;4525;4526;4527;4528;4529;4530;4531;4532;4533;4534;5241;5242…	536;724;1758;1859;2231;3206;4525;5242;5245;6376;6390;7633;7639;8187;8191;8728;8780;9092;9506;9825;9833;11263;11422;12264;12374;12612;13507	88;89;90	157;165;235
RPL21A_YBR191W	RPL21A_YBR191W	16	16	2		1	16	16	2	13	16	13	16	2	2	75.6	75.6	13.8	18.242	160	160	0	86.492	69.4	75.6	21993000000	7328100000	14665000000	3141900000	1046900000	2095000000	16860000000	14437000000	32	43	75				165	38;210;211;330;933;1065;1350;1792;2379;2402;2689;2690;2835;3076;3077;3300	True;True;True;True;True;True;True;True;True;True;True;True;True;True;True;True	42;225;226;350;992;993;1136;1431;1905;2554;2579;2885;2886;3045;3302;3303;3542	86;526;527;528;529;530;531;532;813;814;815;816;2349;2350;2351;2723;2724;2725;2726;2727;2728;2729;3550;3551;3552;3553;4747;4748;6254;6309;6310;7080;7081;7082;7468;7469;7470;8170;8171;8172;8173;8174;8175;8176;8177;8178;8179;8750;8751	125;770;771;772;773;774;775;776;777;778;779;780;781;782;1191;1192;1193;1194;1195;1196;3459;3460;3461;4011;4012;4013;4014;4015;4016;4017;4018;4019;4020;4021;4022;5300;5301;5302;5303;7013;7014;7015;7016;9223;9291;9292;10352;10353;10354;10355;10356;10357;10358;10359;10932;10933;10934;10935;10936;12032;12033;12034;12035;12036;12037;12038;12039;12040;12041;12042;12043;12044;12850;12851;12852;12853	125;775;780;1196;3461;4016;5302;7015;9223;9292;10357;10359;10933;12035;12042;12851	166	52
RPL16B_YNL069C	RPL16B_YNL069C	30	30	20		1	30	30	20	28	25	28	25	18	17	72.2	72.2	51.5	22.249	198	198	0	208.86	71.7	69.7	21883000000	7727900000	14155000000	1989300000	702530000	1286800000	16032000000	15453000000	80	77	157				158	39;263;1175;1176;1390;1565;1566;1588;1620;1621;1722;1723;1734;1885;1886;2258;2315;2424;2431;2432;2433;2649;2650;3222;3242;3290;3353;3354;3355;3388	True;True;True;True;True;True;True;True;True;True;True;True;True;True;True;True;True;True;True;True;True;True;True;True;True;True;True;True;True;True	43;281;1248;1249;1473;1660;1661;1685;1718;1719;1828;1829;1841;2004;2005;2430;2490;2601;2608;2609;2610;2843;2844;2845;3456;3477;3530;3597;3598;3599;3632	87;88;89;90;91;662;663;3053;3054;3055;3056;3057;3058;3059;3060;3061;3062;3063;3064;3065;3066;3067;3068;3639;3640;3641;4091;4092;4093;4094;4095;4096;4178;4179;4286;4287;4288;4578;4579;4580;4581;4582;4583;4584;4585;4586;4587;4621;4622;4623;4624;4999;5000;5001;5002;5003;5004;5005;6001;6002;6113;6114;6353;6363;6364;6365;6366;6367;6981;6982;6983;6984;6985;6986;6987;6988;6989;6990;6991;6992;6993;6994;8…	126;127;128;129;130;131;132;133;134;135;977;978;4539;4540;4541;4542;4543;4544;4545;4546;4547;4548;4549;4550;4551;4552;4553;4554;4555;4556;4557;4558;4559;4560;4561;4562;4563;4564;4565;4566;5432;5433;5434;6062;6063;6064;6065;6066;6067;6068;6179;6180;6340;6341;6342;6749;6750;6751;6752;6753;6754;6755;6756;6757;6758;6759;6760;6761;6762;6763;6764;6765;6766;6767;6768;6769;6770;6835;6836;6837;6838;6839;6…	127;977;4551;4555;5432;6062;6067;6179;6341;6342;6753;6760;6840;7410;7414;8872;9017;9349;9363;9365;9366;10217;10224;12598;12647;12795;13041;13045;13049;13217
RPL26B_YGR034W	RPL26B_YGR034W	28	28	4		1	28	28	4	25	27	25	27	4	4	88.2	88.2	9.4	14.235	127	127	0	183.79	83.5	85.8	19462000000	6680700000	12781000000	3243700000	1113400000	2130200000	15665000000	12211000000	73	70	143				174	116;117;160;310;311;349;585;704;705;706;954;1393;1394;1441;1692;1693;1719;1720;2292;2293;2332;2333;2420;3155;3156;3157;3179;3180	True;True;True;True;True;True;True;True;True;True;True;True;True;True;True;True;True;True;True;True;True;True;True;True;True;True;True;True	126;127;128;173;330;331;369;621;749;750;751;1016;1476;1477;1527;1795;1796;1825;1826;2464;2465;2507;2508;2597;3386;3387;3388;3412;3413	282;283;284;285;286;287;288;289;290;400;401;402;403;404;405;406;407;408;409;410;777;778;779;780;781;782;783;784;848;849;850;851;852;1415;1416;1417;1682;1683;1684;1685;1686;1687;1688;2397;2398;2399;2400;3648;3649;3650;3651;3652;3653;3654;3655;3656;3657;3764;3765;4460;4461;4462;4463;4574;4575;4576;6065;6066;6067;6068;6069;6070;6145;6146;6147;6148;6149;6150;6151;6152;6343;6344;6345;6346;8390;8391;83…	430;431;432;433;434;435;436;437;438;586;587;588;589;590;591;592;593;594;595;596;597;598;599;600;601;602;1140;1141;1142;1143;1144;1145;1146;1147;1148;1149;1150;1151;1152;1239;1240;1241;1242;1243;1244;1245;1246;1247;2070;2071;2072;2073;2074;2075;2456;2457;2458;2459;2460;2461;2462;2463;2464;2465;2466;2467;2468;3528;3529;3530;3531;5443;5444;5445;5446;5447;5448;5449;5450;5451;5452;5453;5454;5455;5456;…	430;438;587;1141;1151;1240;2073;2456;2463;2468;3528;5452;5454;5612;6583;6584;6744;6746;8961;8963;9070;9072;9337;12335;12350;12352;12435;12439
RPL13B_YMR142C	RPL13B_YMR142C	27	27	2		1	27	27	2	19	25	19	25	1	2	77.4	77.4	17.6	22.525	199	199	0	203.11	64.8	77.4	19125000000	6005000000	13120000000	2390700000	750630000	1640000000	13177000000	12770000000	67	71	138				154	10;82;83;99;192;203;204;302;303;362;568;859;1126;1127;1226;1717;1718;2124;2186;2276;2848;2849;2850;3097;3098;3130;3131	True;True;True;True;True;True;True;True;True;True;True;True;True;True;True;True;True;True;True;True;True;True;True;True;True;True;True	10;89;90;109;207;218;219;322;323;383;602;910;1199;1200;1300;1823;1824;2291;2355;2448;3058;3059;3060;3323;3324;3360;3361	21;22;210;211;253;484;485;486;487;488;489;516;517;518;760;761;762;763;764;886;887;888;889;890;891;1381;2137;2138;2902;2903;2904;2905;2906;2907;2908;2909;2910;2911;2912;2913;2914;2915;2916;2917;2918;2919;2920;2921;2922;3192;3193;4569;4570;4571;4572;4573;5686;5687;5688;5689;5690;5691;5692;5845;5846;5847;5848;5849;6027;7498;7499;7500;7501;7502;7503;7504;7505;7506;7507;8225;8226;8227;8228;8329;8330;8…	29;30;31;333;334;397;706;707;708;709;710;711;712;713;714;759;760;761;1116;1117;1118;1119;1120;1121;1122;1123;1124;1296;1297;1298;1299;1300;1301;1302;1303;1304;1305;1306;1307;1308;2034;3146;3147;3148;3149;3150;3151;3152;3153;4296;4297;4298;4299;4300;4301;4302;4303;4304;4305;4306;4307;4308;4309;4310;4311;4312;4313;4314;4315;4316;4317;4318;4319;4320;4321;4322;4323;4324;4325;4326;4327;4328;4329;4330;…	30;333;334;397;709;759;760;1121;1124;1296;2034;3147;4296;4299;4776;6741;6743;8407;8642;8908;10976;10983;10987;12108;12109;12257;12263
RPL2B_YIL018W;RPL2A_YFR031C-A	RPL2B_YIL018W;RPL2A_YFR031C-A	32;32	32;32	32;32	;	2	32	32	32	27	31	27	31	27	31	86.2	86.2	86.2	27.408	254	254;254	0	323.31	82.7	81.5	19017000000	6111000000	12906000000	1728800000	555550000	1173300000	13100000000	13541000000	88	90	178				178	242;243;248;249;250;259;514;818;819;825;1012;1020;1021;1388;1389;1429;1552;1845;1848;1853;2246;2247;2826;2880;3039;3040;3115;3116;3220;3221;3277;3278	True;True;True;True;True;True;True;True;True;True;True;True;True;True;True;True;True;True;True;True;True;True;True;True;True;True;True;True;True;True;True;True	258;259;264;265;266;277;546;869;870;876;1077;1078;1086;1087;1471;1472;1515;1646;1964;1967;1972;2416;2417;3036;3092;3262;3263;3343;3344;3454;3455;3517;3518	607;608;609;610;611;612;613;614;615;616;617;618;619;620;630;631;632;633;634;635;636;637;638;639;656;657;1266;1267;2035;2036;2037;2038;2039;2040;2041;2042;2043;2062;2063;2064;2541;2542;2543;2544;2545;2546;2547;2548;2549;2568;2569;2570;2571;2572;2573;2574;2575;2576;3632;3633;3634;3635;3636;3637;3638;3725;3726;3727;3728;3729;3730;3731;4066;4067;4901;4902;4903;4912;4923;5974;5975;5976;5977;5978;7443;…	893;894;895;896;897;898;899;900;901;902;903;904;905;906;907;908;909;910;911;912;913;914;915;916;928;929;930;931;932;933;934;935;936;937;938;939;940;941;942;943;944;945;946;947;948;949;950;951;971;972;1867;1868;1869;2991;2992;2993;2994;2995;2996;2997;2998;2999;3000;3001;3002;3003;3004;3005;3006;3038;3039;3040;3744;3745;3746;3747;3748;3749;3750;3751;3752;3753;3779;3780;3781;3782;3783;3784;3785;3786…	893;902;929;936;949;971;1868;3000;3006;3038;3745;3780;3799;5415;5426;5562;6030;7267;7288;7299;8835;8838;10881;11081;11834;11837;12206;12208;12595;12597;12750;12757	178	204
RPL6B_YLR448W	RPL6B_YLR448W	23	23	14		1	23	23	14	21	20	21	20	13	13	82.4	82.4	48.9	19.986	176	176	0	250.48	69.3	77.3	18062000000	6545300000	11517000000	1642000000	595030000	1047000000	13026000000	10899000000	67	66	133				201	150;151;252;304;491;556;761;1092;1406;2047;2048;2319;2779;2805;3047;3182;3183;3244;3245;3268;3330;3331;3463	True;True;True;True;True;True;True;True;True;True;True;True;True;True;True;True;True;True;True;True;True;True;True	163;164;269;324;523;590;811;1165;1490;2199;2200;2494;2986;3013;3271;3415;3416;3479;3480;3508;3574;3575;3710	372;373;374;375;376;377;378;379;645;765;1216;1217;1218;1352;1353;1354;1355;1846;1847;1848;1849;1850;1851;1852;1853;1854;1855;2817;2818;2819;2820;2821;2822;2823;3686;3687;3688;3689;5481;5482;5483;5484;5485;6120;6121;6122;7319;7320;7381;7382;7383;7384;7385;7386;8058;8059;8060;8061;8062;8467;8468;8469;8470;8471;8610;8611;8612;8673;8674;8675;8676;8677;8825;8826;8827;8828;8829;9166	550;551;552;553;554;555;556;557;558;559;560;561;562;563;958;1125;1780;1781;1782;1783;1784;1785;1786;1991;1992;1993;1994;2696;2697;2698;2699;2700;2701;2702;2703;2704;2705;2706;2707;2708;2709;2710;2711;2712;2713;2714;2715;2716;2717;4148;4149;4150;4151;4152;4153;4154;4155;4156;4157;4158;4159;4160;4161;4162;4163;4164;4165;4166;4167;4168;4169;5499;5500;5501;5502;5503;5504;8104;8105;8106;8107;8108;8109…	556;563;958;1125;1785;1992;2703;4160;5499;8105;8107;9029;10689;10773;11858;12447;12449;12657;12658;12730;12971;12976;13469
RPL17B_YJL177W	RPL17B_YJL177W	21	21	1		1	21	21	1	18	18	18	18	1	1	75	75	5.4	20.551	184	184	0	323.31	72.3	67.9	17834000000	6592600000	11242000000	2547800000	941800000	1606000000	13929000000	11624000000	77	81	158				160	238;654;655;759;806;807;914;915;1269;1270;1960;2344;2445;2738;2776;3232;3362;3363;3372;3373;3407	True;True;True;True;True;True;True;True;True;True;True;True;True;True;True;True;True;True;True;True;True	253;254;695;696;809;857;858;971;972;1345;1346;2082;2519;2622;2942;2983;3467;3606;3607;3616;3617;3651	592;593;594;595;596;1556;1557;1558;1842;1843;1986;1987;1988;1989;1990;1991;1992;1993;1994;1995;1996;1997;1998;1999;2000;2001;2002;2003;2004;2005;2006;2007;2008;2009;2293;2294;2295;2296;2297;3291;3292;3293;3294;3295;3296;3297;3298;3299;3300;3301;3302;3303;3304;3305;3306;3307;3308;3309;3310;3311;3312;3313;3314;3315;3316;3317;3318;3319;3320;3321;3322;3323;3324;3325;3326;3327;3328;3329;3330;3331;3332…	870;871;872;873;874;2279;2280;2281;2282;2283;2690;2691;2692;2919;2920;2921;2922;2923;2924;2925;2926;2927;2928;2929;2930;2931;2932;2933;2934;2935;2936;2937;2938;2939;2940;2941;2942;2943;2944;2945;2946;2947;2948;2949;2950;2951;2952;2953;2954;2955;3369;3370;3371;3372;3373;3374;3375;4919;4920;4921;4922;4923;4924;4925;4926;4927;4928;4929;4930;4931;4932;4933;4934;4935;4936;4937;4938;4939;4940;4941;4942…	872;2281;2283;2691;2940;2955;3370;3375;4921;4930;7722;9116;9395;10506;10680;12624;13076;13079;13126;13129;13294
RPL19B_YBL027W;RPL19A_YBR084C-A	RPL19B_YBL027W;RPL19A_YBR084C-A	25;25	25;25	25;25	;	2	25	25	25	22	23	22	23	22	23	57.1	57.1	57.1	21.704	189	189;189	0	285.25	52.4	51.9	17817000000	5889900000	11927000000	2545200000	841420000	1703800000	13539000000	11519000000	76	82	158				162	154;155;166;167;337;341;569;570;1101;1140;1573;1597;1598;1599;1736;1822;1823;1928;2328;2331;2365;2366;2367;3293;3438	True;True;True;True;True;True;True;True;True;True;True;True;True;True;True;True;True;True;True;True;True;True;True;True;True	167;168;179;180;357;361;603;604;1174;1213;1670;1694;1695;1696;1843;1941;1942;2049;2503;2506;2540;2541;2542;3533;3685	382;383;384;385;386;387;388;424;425;426;427;428;429;430;431;432;433;434;435;436;437;438;439;826;827;828;834;1382;1383;1384;1385;1386;1387;1388;1389;2838;2839;2840;2841;2842;2843;2844;2845;2846;2847;2943;2944;2945;2946;2947;2948;2949;2950;2951;2952;2953;2954;2955;2956;2957;2958;4125;4126;4127;4128;4129;4130;4131;4208;4209;4210;4211;4212;4213;4214;4215;4216;4217;4218;4626;4627;4628;4841;4842;4843;4…	566;567;568;569;570;571;572;623;624;625;626;627;628;629;630;631;632;633;634;635;636;637;638;639;640;641;642;643;644;645;646;647;1212;1213;1214;1220;2035;2036;2037;2038;2039;2040;2041;2042;4188;4189;4190;4191;4192;4193;4194;4195;4196;4197;4198;4199;4200;4201;4202;4203;4370;4371;4372;4373;4374;4375;4376;4377;4378;4379;4380;4381;4382;4383;4384;4385;4386;4387;4388;4389;4390;4391;4392;6099;6100;6101;6…	568;572;641;646;1212;1220;2036;2040;4199;4382;6109;6233;6235;6244;6844;7165;7173;7552;9054;9062;9190;9192;9198;12822;13415
NSA2_YER126C	NSA2_YER126C	30	30	30		1	30	30	30	2	30	2	30	2	30	77	77	77	29.722	261	261	0	323.31	5.7	77	17466000000	1080900000	16385000000	1455500000	90077000	1365400000	2288800000	15284000000	6	177	183				118	24;100;101;102;191;215;631;642;785;891;892;893;991;992;1007;1109;1222;1223;1495;2117;2187;2188;2191;2370;2371;3124;3217;3333;3339;3340	True;True;True;True;True;True;True;True;True;True;True;True;True;True;True;True;True;True;True;True;True;True;True;True;True;True;True;True;True;True	27;110;111;112;206;230;671;682;836;944;945;946;947;948;1055;1056;1071;1072;1182;1296;1297;1586;1587;2283;2284;2356;2357;2360;2361;2545;2546;3354;3450;3451;3577;3583;3584	56;57;58;254;255;256;479;480;481;482;483;540;1513;1534;1933;2232;2233;2234;2235;2236;2237;2238;2239;2240;2241;2242;2243;2244;2245;2246;2247;2248;2249;2250;2251;2252;2253;2483;2484;2485;2486;2487;2488;2516;2517;2518;2519;2520;2521;2522;2523;2524;2525;2526;2527;2528;2529;2530;2531;2532;2533;2866;2867;2868;3184;3185;3186;3909;3910;3911;3912;3913;3914;3915;3916;3917;3918;3919;3920;3921;3922;3923;3924…	82;83;84;85;86;87;88;89;398;399;400;695;696;697;698;699;700;701;702;703;704;705;793;2218;2240;2841;2842;3287;3288;3289;3290;3291;3292;3293;3294;3295;3296;3297;3298;3299;3300;3301;3302;3303;3304;3305;3306;3307;3308;3309;3310;3311;3312;3313;3652;3653;3654;3655;3656;3657;3658;3659;3660;3661;3662;3663;3664;3665;3711;3712;3713;3714;3715;3716;3717;3718;3719;3720;3721;3722;3723;3724;3725;3726;3727;3728;…	83;398;399;400;696;793;2218;2240;2841;3301;3310;3313;3654;3664;3721;4236;4765;4768;5828;8392;8649;8652;8658;9204;9205;12237;12582;12978;12998;13001	129;130;131	133;208;230
RPL12B_YDR418W;RPL12A_YEL054C	RPL12B_YDR418W;RPL12A_YEL054C	15;15	15;15	15;15	;	2	15	15	15	12	14	12	14	12	14	69.1	69.1	69.1	17.822	165	165;165	0	280.16	69.1	68.5	17431000000	6615400000	10816000000	1936800000	735040000	1201800000	13105000000	12664000000	51	64	115				152	287;288;559;560;1107;1192;1547;2113;2201;2202;2203;2878;2879;3034;3080	True;True;True;True;True;True;True;True;True;True;True;True;True;True;True	305;306;593;594;1180;1265;1641;2279;2371;2372;2373;3090;3091;3257;3306	709;710;711;712;713;714;715;716;717;718;719;720;721;722;723;1358;1359;1360;1361;1362;1363;1364;1365;1366;2857;2858;2859;2860;2861;3109;3110;4058;5647;5648;5649;5650;5651;5652;5653;5877;5878;5879;5880;5881;5882;5883;5884;5885;5886;5887;5888;7566;7567;7568;8026;8027;8028;8183;8184	1044;1045;1046;1047;1048;1049;1050;1051;1052;1053;1054;1055;1056;1057;1058;1059;1060;1061;1062;1063;1064;1065;1997;1998;1999;2000;2001;2002;2003;2004;2005;2006;2007;2008;2009;2010;2011;4219;4220;4221;4222;4223;4224;4225;4226;4227;4228;4644;4645;4646;4647;4648;4649;4650;6022;8340;8341;8342;8343;8344;8345;8346;8347;8348;8349;8350;8351;8352;8353;8354;8355;8682;8683;8684;8685;8686;8687;8688;8689;8690…	1057;1065;2005;2011;4220;4644;6022;8349;8687;8691;8698;11072;11077;11801;12048
RPL1B_YGL135W;RPL1A_YPL220W	RPL1B_YGL135W;RPL1A_YPL220W	23;23	23;23	23;23	;	2	23	23	23	21	21	21	21	21	21	70	70	70	24.485	217	217;217	0	301.21	67.3	65.9	17393000000	5900100000	11493000000	1932600000	655570000	1277000000	12458000000	11234000000	90	98	188				163	73;74;118;542;765;766;1337;1499;1584;1585;1752;1815;2042;2176;2178;2190;2453;2454;2564;2676;2700;2701;3425	True;True;True;True;True;True;True;True;True;True;True;True;True;True;True;True;True;True;True;True;True;True;True	78;79;129;575;815;816;1417;1591;1681;1682;1863;1933;1934;2193;2345;2347;2359;2630;2631;2632;2633;2751;2752;2871;2872;2897;2898;3672	174;175;176;177;178;179;180;181;182;183;184;185;186;187;188;189;291;1321;1322;1861;1862;1863;1864;1865;1866;1867;1868;1869;1870;1871;1872;1873;3527;3528;3929;3930;3931;3932;3933;4162;4163;4164;4165;4166;4167;4168;4169;4170;4171;4172;4173;4174;4175;4671;4672;4822;4823;4824;4825;4826;4827;4828;5470;5471;5472;5473;5827;5828;5829;5830;5831;5832;5834;5835;5855;5856;6408;6409;6410;6411;6412;6413;6414;6…	273;274;275;276;277;278;279;280;281;282;283;284;285;286;287;288;289;290;291;292;293;294;295;296;297;298;299;300;301;302;303;304;305;306;439;1945;1946;1947;1948;2726;2727;2728;2729;2730;2731;2732;2733;2734;2735;2736;2737;2738;2739;2740;2741;2742;2743;2744;2745;2746;2747;2748;2749;2750;5270;5271;5855;5856;5857;5858;5859;5860;5861;5862;5863;6149;6150;6151;6152;6153;6154;6155;6156;6157;6158;6159;6160…	279;296;439;1947;2735;2741;5270;5862;6154;6173;6909;7138;8090;8615;8628;8655;9422;9443;9817;10304;10389;10391;13380	160;161;162	63;85;210
RPL20B_YOR312C;RPL20A_YMR242C;UTP20_YBL004W	RPL20B_YOR312C;RPL20A_YMR242C	24;24;1	24;24;1	24;24;1	;	3	24	24	24	21	24	21	24	21	24	78.5	78.5	78.5	20.437	172	172;172;2493	0	231.14	72.1	78.5	17185000000	5669300000	11515000000	2148100000	708660000	1439400000	13197000000	10914000000	90	129	219				164	87;240;241;398;562;694;1170;1387;1825;1826;1990;2041;2321;2380;2381;2528;2529;2665;3002;3003;3005;3006;3128;3478	True;True;True;True;True;True;True;True;True;True;True;True;True;True;True;True;True;True;True;True;True;True;True;True	94;95;256;257;423;596;739;1243;1470;1944;1945;2132;2133;2192;2496;2555;2556;2714;2715;2716;2860;3222;3223;3224;3227;3228;3358;3726	221;222;223;224;225;226;227;228;229;599;600;601;602;603;604;605;606;1011;1012;1013;1014;1015;1016;1017;1018;1019;1368;1369;1648;1649;1650;3032;3033;3034;3035;3036;3037;3038;3039;3040;3041;3042;3627;3628;3629;3630;3631;4847;4848;4849;4850;5332;5333;5334;5455;5456;5457;5458;5459;5460;5461;5462;5463;5464;5465;5466;5467;5468;5469;6124;6255;6256;6257;6258;6259;6260;6261;6262;6579;6580;6581;6582;6583;6…	348;349;350;351;352;353;354;355;356;357;358;359;360;361;362;877;878;879;880;881;882;883;884;885;886;887;888;889;890;891;892;1484;1485;1486;1487;1488;1489;1490;1491;1492;1493;1494;1495;1496;1497;1498;1499;1500;2013;2014;2404;2405;2406;4503;4504;4505;4506;4507;4508;4509;4510;4511;4512;4513;4514;4515;4516;4517;4518;4519;4520;4521;4522;4523;5404;5405;5406;5407;5408;5409;5410;5411;5412;5413;7178;7179;…	349;881;891;1485;2013;2406;4510;5405;7179;7184;7891;8072;9033;9225;9235;9638;9642;10273;11673;11707;11730;11734;12243;13555	163;164;165	27;90;110
CON__P04264	CON__P04264	59	59	41		1	59	59	41	56	49	56	49	38	35	68.5	68.5	55.9	66.017	644	644	0	323.31	68	67.4	15785000000	11381000000	4404000000	509210000	367140000	142060000	25198000000	4439000000	199	96	295			+	33	35;36;457;473;749;783;846;865;870;974;975;1002;1156;1157;1404;1505;1610;1648;1768;1782;1783;1851;1852;1992;2081;2082;2089;2090;2107;2138;2240;2241;2242;2405;2413;2416;2471;2482;2483;2512;2513;2546;2553;2554;2576;2594;2595;2608;2609;2663;2841;2887;2904;2905;3043;3315;3351;3352;3356	True;True;True;True;True;True;True;True;True;True;True;True;True;True;True;True;True;True;True;True;True;True;True;True;True;True;True;True;True;True;True;True;True;True;True;True;True;True;True;True;True;True;True;True;True;True;True;True;True;True;True;True;True;True;True;True;True;True;True	39;40;484;485;503;504;796;834;897;916;923;1038;1039;1066;1229;1230;1487;1488;1597;1707;1747;1748;1879;1880;1895;1896;1970;1971;2135;2136;2236;2237;2246;2247;2269;2270;2271;2305;2410;2411;2412;2582;2590;2593;2652;2665;2666;2697;2698;2733;2740;2741;2764;2786;2787;2801;2802;2858;3051;3099;3117;3118;3266;3559;3595;3596;3600	79;80;81;82;83;1133;1134;1135;1136;1137;1138;1139;1140;1170;1171;1172;1173;1174;1175;1799;1800;1801;1802;1803;1804;1805;1806;1807;1808;1916;1917;1918;1919;1920;1921;1922;1923;1924;1925;1926;1927;1928;2101;2144;2145;2146;2147;2148;2149;2150;2179;2180;2448;2449;2450;2451;2452;2453;2507;2508;2509;2510;2999;3000;3001;3002;3003;3004;3679;3680;3681;3947;3948;4244;4245;4246;4346;4347;4348;4349;4350;4351…	117;118;119;120;121;122;1662;1663;1664;1665;1666;1667;1668;1669;1670;1711;1712;1713;1714;1715;1716;2635;2636;2637;2638;2639;2640;2641;2642;2643;2644;2645;2646;2647;2648;2649;2650;2813;2814;2815;2816;2817;2818;2819;2820;2821;2822;2823;2824;2825;2826;2827;2828;2829;2830;2831;2832;2833;2834;2835;3088;3160;3161;3162;3163;3164;3165;3166;3167;3168;3213;3214;3602;3603;3604;3605;3606;3607;3695;3696;3697;…	117;121;1662;1714;2636;2819;3088;3166;3213;3602;3605;3699;4460;4466;5492;5878;6287;6434;6949;6992;6994;7294;7296;7899;8207;8213;8243;8249;8323;8468;8823;8827;8828;9299;9311;9326;9487;9526;9528;9595;9600;9740;9763;9769;9895;9960;9972;10083;10084;10271;10958;11106;11177;11184;11846;12898;13039;13040;13056	23;35;36;37;38	259;262;296;469;493
RPL9A_YGL147C	RPL9A_YGL147C	23	23	4		1	23	23	4	18	19	18	19	4	2	90.1	90.1	18.8	21.569	191	191	0	243.56	85.9	75.9	15056000000	4856500000	10200000000	1505600000	485650000	1020000000	11196000000	9248400000	66	91	157				206	355;365;730;731;744;852;1081;1082;1303;1345;1426;1448;1984;2043;2094;2095;2603;2604;3019;3191;3399;3475;3476	True;True;True;True;True;True;True;True;True;True;True;True;True;True;True;True;True;True;True;True;True;True;True	375;386;777;778;791;903;1153;1154;1380;1425;1512;1534;2124;2125;2194;2252;2253;2795;2796;2797;3241;3424;3643;3723;3724	862;863;864;865;866;867;896;897;1737;1738;1779;1780;1781;1782;1783;1784;1785;1786;1787;1788;1789;1790;1791;2108;2109;2770;2771;2772;2773;2774;2775;2776;2777;2778;2779;2780;2781;2782;2783;2784;2785;3424;3425;3537;3538;3716;3717;3718;3719;3720;3777;3778;3779;5318;5319;5320;5321;5474;5475;5476;5590;5591;6852;6853;6854;6855;6856;6857;6858;6859;6860;6861;6862;6863;6864;6865;6866;6867;6868;6869;8005;84…	1258;1259;1260;1261;1262;1263;1264;1265;1318;1319;2540;2541;2603;2604;2605;2606;2607;2608;2609;2610;2611;2612;2613;2614;2615;2616;2617;2618;2619;2620;2621;2622;2623;2624;2625;2626;2627;3095;3096;3097;4071;4072;4073;4074;4075;4076;4077;4078;4079;4080;4081;4082;4083;4084;4085;4086;4087;4088;4089;4090;4091;5108;5109;5284;5285;5533;5534;5535;5536;5537;5538;5539;5540;5541;5542;5543;5544;5625;5626;5627…	1264;1319;2540;2541;2606;3096;4079;4091;5108;5285;5536;5626;7877;8098;8263;8265;10067;10069;11775;12471;13259;13532;13538	196;197	1;78
RPL27A_YHR010W;RPL27B_YDR471W	RPL27A_YHR010W;RPL27B_YDR471W	14;11	14;11	14;11	;	2	14	14	14	11	14	11	14	11	14	69.9	69.9	69.9	15.531	136	136;136	0	157.83	59.6	69.9	14565000000	5317700000	9247100000	2427500000	886280000	1541200000	10662000000	10481000000	57	61	118				175	75;108;1570;2129;2532;2533;2745;2746;2747;3282;3285;3434;3435;3454	True;True;True;True;True;True;True;True;True;True;True;True;True;True	80;118;1667;2296;2719;2720;2951;2952;2953;3522;3525;3681;3682;3701	190;263;4113;4114;4115;4116;4117;4118;4119;4120;5702;5703;5704;5705;6591;6592;6593;6594;6595;6596;6597;6598;6599;6600;6601;6602;6603;6604;6605;6606;6607;6608;6609;6610;6611;6612;6613;6614;6615;6616;6617;6618;6619;6620;6621;6622;6623;6624;7228;7229;7230;7231;7232;7233;7234;7235;7236;7237;7238;7239;7240;7241;7242;7243;7244;7245;8699;8700;8701;8702;8703;8709;8710;8711;8712;8713;8714;8715;9115;9116;9…	307;407;6087;6088;6089;6090;6091;6092;6093;6094;8431;8432;8433;8434;8435;8436;8437;8438;8439;8440;8441;8442;8443;8444;9649;9650;9651;9652;9653;9654;9655;9656;9657;9658;9659;9660;9661;9662;9663;9664;9665;9666;9667;9668;9669;9670;9671;9672;9673;9674;9675;9676;9677;9678;9679;9680;9681;9682;9683;9684;9685;9686;9687;9688;9689;10556;10557;10558;10559;10560;10561;10562;10563;10564;10565;10566;10567;1056…	307;407;6092;8432;9651;9687;10562;10569;10578;12766;12787;13410;13412;13451
RPL25_YOL127W	RPL25_YOL127W	18	18	18		1	18	18	18	15	18	15	18	15	18	71.8	71.8	71.8	15.757	142	142	0	219.76	69	71.8	14289000000	4253900000	10035000000	2857800000	850790000	2007100000	10882000000	8350800000	54	72	126				172	182;183;291;300;301;609;1392;1541;1649;1892;1893;2942;3046;3107;3108;3195;3196;3341	True;True;True;True;True;True;True;True;True;True;True;True;True;True;True;True;True;True	196;197;309;320;321;645;1475;1634;1635;1749;2011;2012;3156;3269;3270;3333;3334;3335;3336;3428;3429;3585	458;459;460;461;462;731;732;733;734;735;754;755;756;757;758;759;1472;1473;1474;3643;3644;3645;3646;3647;4044;4045;4046;4047;4048;4352;5011;5012;5013;5014;5015;5016;5017;5018;5019;5020;5021;7727;7728;8053;8054;8055;8056;8057;8257;8258;8259;8260;8261;8262;8263;8264;8265;8266;8267;8268;8269;8270;8271;8272;8273;8274;8275;8276;8277;8278;8279;8280;8281;8494;8495;8496;8497;8498;8499;8500;8501;8502;8503;…	668;669;670;671;672;1075;1076;1077;1078;1079;1080;1081;1082;1083;1104;1105;1106;1107;1108;1109;1110;1111;1112;1113;1114;1115;2160;2161;2162;2163;2164;2165;2166;2167;5436;5437;5438;5439;5440;5441;5442;6002;6003;6004;6005;6006;6007;6008;6009;6010;6438;7430;7431;7432;7433;7434;7435;7436;7437;7438;7439;7440;7441;7442;7443;7444;7445;7446;7447;7448;7449;7450;7451;11331;11332;11333;11334;11851;11852;118…	670;671;1080;1104;1113;2164;5442;6004;6438;7432;7451;11331;11852;12162;12182;12484;12492;13002	174;175	73;88
RPL11B_YGR085C;RPL11A_YPR102C	RPL11B_YGR085C;RPL11A_YPR102C	17;17	17;17	17;17	;	2	17	17	17	17	14	17	14	17	14	55.2	55.2	55.2	19.749	174	174;174	0	222.82	55.2	46.6	14088000000	5159600000	8928000000	1565300000	573290000	992000000	11609000000	8910800000	51	55	106				151	41;221;222;244;507;921;945;1131;1132;1931;1932;2256;2966;3121;3144;3145;3345	True;True;True;True;True;True;True;True;True;True;True;True;True;True;True;True;True	45;236;237;260;539;978;1006;1204;1205;2052;2053;2428;3182;3350;3375;3376;3589	95;96;548;549;621;622;1248;1249;2306;2307;2373;2374;2375;2376;2929;2930;2931;2932;5097;5098;5099;5100;5101;5102;5103;5104;5105;5106;5107;5108;5109;5997;5998;5999;7805;7806;7807;7808;7809;8308;8309;8360;8361;8362;8363;8364;8365;8366;8367;8368;8369;8370;8371;8372;8373;8374;8375;8376;8377;8378;8853;8854;8855	140;141;142;143;803;804;917;918;919;1835;1836;1837;1838;1839;3385;3386;3491;3492;3493;3494;3495;3496;3497;3498;3499;4346;4347;4348;4349;4350;7555;7556;7557;7558;7559;7560;7561;7562;7563;7564;7565;7566;7567;7568;7569;7570;7571;7572;7573;7574;8864;8865;8866;8867;8868;8869;8870;11452;11453;11454;11455;11456;11457;11458;11459;11460;11461;11462;11463;11464;11465;11466;12220;12221;12222;12223;12294;122…	140;803;804;919;1837;3385;3496;4347;4349;7556;7573;8869;11464;12220;12295;12321;13020	157	9
RPL5_YPL131W	RPL5_YPL131W	27	27	27		1	27	27	27	22	24	22	24	22	24	71	71	71	33.714	297	297	0	323.31	66.3	68.7	13939000000	3943900000	9994900000	1161600000	328660000	832900000	10017000000	8866000000	46	88	134				199	27;28;122;535;536;633;634;764;774;789;790;821;1014;1015;1043;1428;1678;1679;1680;2337;2668;2753;2754;2894;3072;3073;3376	True;True;True;True;True;True;True;True;True;True;True;True;True;True;True;True;True;True;True;True;True;True;True;True;True;True;True	30;31;134;568;569;673;674;814;824;840;841;872;1080;1081;1110;1514;1780;1781;1782;2512;2863;2959;2960;3107;3298;3299;3620	62;63;64;65;66;67;68;69;70;71;312;313;1303;1304;1305;1306;1307;1515;1516;1517;1518;1858;1859;1860;1886;1887;1888;1939;1940;1941;1942;1943;1944;2045;2046;2047;2048;2554;2555;2556;2557;2558;2559;2560;2561;2562;2563;2627;2628;2629;2630;2631;2632;2633;2634;2635;2636;3724;4421;4422;4423;4424;4425;6170;7033;7253;7254;7255;7256;7608;7609;8146;8147;8148;8149;8150;8151;8152;8153;8154;8155;8156;8157;8158;8…	93;94;95;96;97;98;99;100;101;102;103;104;105;106;462;463;1918;1919;1920;1921;1922;2220;2221;2222;2223;2720;2721;2722;2723;2724;2725;2770;2771;2772;2773;2774;2850;2851;2852;2853;2854;2855;3008;3009;3010;3011;3012;3013;3014;3015;3759;3760;3761;3762;3763;3764;3765;3766;3767;3768;3769;3770;3771;3772;3773;3774;3874;3875;3876;3877;3878;3879;3880;3881;3882;3883;3884;3885;3886;3887;3888;5549;6535;6536;65…	98;104;463;1919;1922;2220;2222;2721;2774;2850;2853;3012;3766;3769;3878;5549;6537;6539;6540;9103;10289;10599;10601;11151;11997;12020;13136	193	208
RPL14B_YHL001W;RPL14A_YKL006W	RPL14B_YHL001W;RPL14A_YKL006W	18;16	18;16	18;16	;	2	18	18	18	14	17	14	17	14	17	78.3	78.3	78.3	15.153	138	138;138	0	132.15	74.6	78.3	13404000000	3900400000	9504000000	1675500000	487550000	1188000000	8822400000	8883900000	41	60	101				155	14;255;775;776;1554;1576;1592;1593;2208;2322;2694;2695;2696;3150;3151;3284;3311;3312	True;True;True;True;True;True;True;True;True;True;True;True;True;True;True;True;True;True	14;273;825;826;827;1648;1673;1689;1690;2378;2497;2890;2891;2892;2893;3381;3382;3524;3555;3556	31;32;650;1889;1890;1891;1892;1893;1894;1895;1896;1897;1898;1899;1900;1901;1902;1903;1904;1905;1906;4070;4071;4135;4136;4137;4138;4185;4186;4187;4188;4189;4190;4191;4192;4193;4194;4195;4196;4197;5894;5895;5896;5897;5898;5899;6125;6126;6127;6128;6129;7092;7093;7094;7095;8383;8384;8385;8386;8705;8706;8707;8708;8775;8776;8777;8778;8779;8780	45;46;47;48;49;964;2775;2776;2777;2778;2779;2780;2781;2782;2783;2784;2785;2786;2787;2788;2789;2790;2791;2792;2793;2794;2795;2796;2797;2798;2799;2800;2801;2802;6034;6035;6118;6119;6120;6121;6122;6188;6189;6190;6191;6192;6193;6194;6195;6196;6197;6198;6199;6200;6201;6202;6203;6204;6205;6206;6207;6208;6209;6210;6211;6212;8720;8721;8722;8723;8724;8725;8726;8727;9034;9035;9036;9037;9038;9039;9040;9041;…	45;964;2797;2802;6035;6121;6189;6197;8720;9041;10379;10381;10382;12329;12331;12773;12887;12890	158	121
RPL32_YBL092W	RPL32_YBL092W	20	20	20		1	20	20	20	16	19	16	19	16	19	74.6	74.6	74.6	14.771	130	130	0	143.13	69.2	73.1	12555000000	4370000000	8184500000	1569300000	546250000	1023100000	9180900000	8436900000	39	60	99				183	106;142;143;251;397;756;757;777;883;884;938;1201;1202;2133;2250;2251;2811;2812;2869;2994	True;True;True;True;True;True;True;True;True;True;True;True;True;True;True;True;True;True;True;True	116;155;156;267;268;421;422;805;806;828;936;937;999;1274;1275;2300;2422;2423;3019;3020;3021;3081;3214	260;361;362;640;641;642;643;644;993;994;995;996;997;998;999;1000;1001;1002;1003;1004;1005;1006;1007;1008;1009;1010;1833;1834;1835;1907;1908;2216;2217;2218;2219;2220;2359;3125;3126;3127;3128;3129;5714;5715;5988;5989;5990;5991;7398;7399;7400;7401;7402;7403;7404;7405;7406;7407;7408;7545;7546;7547;7548;7911;7912;7913;7914;7915;7916;7917;7918	404;538;539;952;953;954;955;956;957;1456;1457;1458;1459;1460;1461;1462;1463;1464;1465;1466;1467;1468;1469;1470;1471;1472;1473;1474;1475;1476;1477;1478;1479;1480;1481;1482;1483;2678;2679;2680;2803;2804;3264;3265;3266;3267;3268;3471;4669;4670;4671;4672;4673;8456;8457;8458;8855;8856;8857;8858;10798;10799;10800;10801;10802;10803;10804;10805;10806;10807;10808;10809;10810;10811;10812;10813;10814;10815;…	404;538;539;952;1471;2679;2680;2804;3266;3267;3471;4671;4672;8458;8856;8858;10800;10815;11038;11647	188	87
RPL18B_YNL301C;RPL18A_YOL120C	RPL18B_YNL301C;RPL18A_YOL120C	20;20	20;20	20;20	;	2	20	20	20	16	20	16	20	16	20	65.1	65.1	65.1	20.563	186	186;186	0	186.63	61.8	65.1	12390000000	3579400000	8810900000	1126400000	325400000	800990000	8425800000	8477600000	35	48	83				161	70;71;140;148;149;194;956;1061;1174;1257;1276;1959;2221;2411;2412;2470;2787;2788;2971;2989	True;True;True;True;True;True;True;True;True;True;True;True;True;True;True;True;True;True;True;True	75;76;153;161;162;209;1018;1131;1132;1247;1333;1353;2081;2391;2588;2589;2651;2994;2995;3188;3208	159;160;161;162;163;164;165;358;369;370;371;491;492;493;2402;2403;2686;2687;2688;2689;2690;3051;3052;3259;3260;3356;3357;3358;3359;3360;5186;5187;5188;5922;6326;6327;6328;6458;6459;6460;7333;7334;7335;7336;7337;7338;7817;7818;7896;7897;7898;7899;7900;7901;7902	243;244;245;246;247;248;249;250;251;252;253;254;255;256;257;534;535;547;548;549;716;717;718;3533;3534;3952;3953;3954;3955;3956;4537;4538;4871;4872;5012;5013;5014;5015;5016;5017;5018;5019;5020;5021;7696;7697;7698;7699;7700;7701;7702;7703;7704;7705;7706;8766;8767;9308;9309;9310;9484;9485;9486;10703;10704;10705;10706;10707;10708;10709;10710;11476;11477;11608;11609;11610;11611;11612;11613;11614;11615…	244;256;535;547;549;718;3533;3956;4537;4872;5019;7697;8767;9309;9310;9486;10705;10707;11476;11609	159	155
LSG1_YGL099W	LSG1_YGL099W	55	55	55		1	55	55	55	53	43	53	43	53	43	65.8	65.8	65.8	72.727	640	640	0	323.31	63.8	58.6	12368000000	9055700000	3312300000	343560000	251550000	92008000	20282000000	3259300000	183	101	284				90	25;110;185;186;188;237;354;403;404;412;413;471;472;481;509;510;511;610;613;771;794;844;881;1044;1055;1254;1383;1384;1415;1462;1609;1778;1779;1884;1966;1986;2067;2080;2087;2204;2205;2224;2249;2388;2469;2574;2658;2686;2687;2743;2744;2870;3246;3274;3396	True;True;True;True;True;True;True;True;True;True;True;True;True;True;True;True;True;True;True;True;True;True;True;True;True;True;True;True;True;True;True;True;True;True;True;True;True;True;True;True;True;True;True;True;True;True;True;True;True;True;True;True;True;True;True	28;120;199;200;203;252;374;430;431;439;440;501;502;513;541;542;543;646;651;652;821;845;895;934;1111;1112;1125;1330;1466;1467;1501;1549;1706;1890;1891;2003;2091;2092;2093;2128;2222;2235;2244;2374;2375;2394;2420;2421;2564;2565;2650;2762;2853;2882;2883;2949;2950;3082;3481;3514;3640	59;60;266;267;268;269;464;465;466;467;475;476;591;858;859;860;861;1041;1042;1043;1044;1045;1046;1047;1048;1049;1050;1061;1062;1063;1164;1165;1166;1167;1168;1169;1191;1192;1193;1194;1251;1252;1253;1254;1255;1256;1257;1258;1259;1475;1480;1481;1482;1483;1880;1881;1882;1953;1954;1955;1956;1957;1958;1959;1960;2095;2096;2097;2098;2099;2213;2214;2637;2638;2639;2640;2641;2642;2643;2673;2674;3254;3255;361…	90;91;410;411;412;413;414;674;675;676;677;678;679;680;681;690;691;692;869;1253;1254;1255;1256;1257;1533;1534;1535;1536;1537;1538;1539;1540;1541;1542;1543;1544;1545;1546;1547;1548;1549;1550;1565;1566;1567;1568;1698;1699;1700;1701;1702;1703;1704;1705;1706;1707;1708;1709;1710;1735;1736;1737;1738;1739;1740;1741;1742;1743;1841;1842;1843;1844;1845;1846;1847;1848;1849;1850;1851;1852;1853;1854;1855;2168;…	90;413;677;681;691;869;1257;1537;1550;1566;1568;1703;1709;1738;1842;1847;1852;2168;2177;2762;2879;3082;3261;3893;3938;4866;5392;5397;5520;5680;6277;6977;6987;7407;7759;7887;8170;8203;8240;8708;8710;8772;8854;9262;9479;9888;10260;10345;10349;10548;10554;11043;12659;12743;13248	81;82;83;84;85;86	51;101;115;146;278;471
NOG2_YNR053C	NOG2_YNR053C	50	50	50		1	50	50	50	12	50	12	50	12	50	79.2	79.2	79.2	55.488	486	486	0	323.31	27.4	79.2	11793000000	124510000	11669000000	368540000	3891100	364650000	288870000	11320000000	13	215	228				106	17;275;276;318;345;432;451;452;639;752;862;909;986;1034;1097;1178;1234;1235;1287;1288;1356;1506;1540;1596;1758;1813;1814;2085;2086;2230;2231;2239;2243;2311;2358;2363;2437;2438;2439;2672;2723;2995;3026;3057;3058;3104;3105;3114;3123;3296	True;True;True;True;True;True;True;True;True;True;True;True;True;True;True;True;True;True;True;True;True;True;True;True;True;True;True;True;True;True;True;True;True;True;True;True;True;True;True;True;True;True;True;True;True;True;True;True;True;True	18;293;294;338;365;459;478;479;679;799;800;913;965;1050;1101;1170;1251;1309;1310;1364;1365;1438;1598;1633;1693;1869;1930;1931;1932;2240;2241;2242;2243;2400;2401;2409;2413;2484;2485;2533;2538;2614;2615;2616;2867;2922;3215;3248;3282;3283;3330;3331;3342;3353;3536;3537	42;43;685;686;687;795;840;841;1086;1087;1088;1089;1125;1126;1127;1528;1529;1530;1531;1811;1812;1813;1814;1815;1816;1817;1818;1819;2141;2285;2473;2474;2604;2605;2833;2834;3070;3071;3072;3073;3074;3075;3076;3077;3078;3079;3080;3081;3210;3211;3212;3213;3214;3215;3216;3217;3218;3395;3396;3397;3560;3949;3950;4042;4043;4204;4205;4206;4207;4681;4682;4819;4820;4821;5560;5561;5562;5563;5564;5565;5566;5567…	63;64;65;66;67;1008;1009;1010;1011;1012;1013;1167;1168;1228;1229;1230;1231;1594;1595;1596;1597;1598;1599;1600;1601;1653;1654;1655;1656;2234;2235;2236;2237;2653;2654;2655;2656;2657;2658;2659;2660;2661;3156;3360;3361;3633;3634;3635;3636;3637;3843;3844;4180;4181;4182;4183;4184;4568;4569;4570;4571;4572;4573;4574;4575;4576;4577;4578;4579;4580;4581;4582;4583;4584;4585;4802;4803;4804;4805;4806;4807;4808…	64;1008;1012;1167;1228;1596;1653;1655;2235;2653;3156;3360;3634;3844;4181;4569;4804;4816;5069;5072;5313;5880;6001;6224;6922;7133;7134;8227;8234;8789;8791;8817;8830;9006;9172;9179;9372;9375;9382;10295;10455;11653;11785;11934;11946;12126;12137;12197;12231;12835	113;114;115;116;117	41;115;184;246;359
TIF6_YPR016C	TIF6_YPR016C	11	11	11		1	11	11	11	9	10	9	10	9	10	44.1	44.1	44.1	26.457	245	245	0	323.31	28.2	44.1	11473000000	4496400000	6976800000	1639000000	642340000	996690000	9932600000	7160500000	42	45	87				285	447;657;923;1296;1829;1830;1857;2139;2140;2352;2929	True;True;True;True;True;True;True;True;True;True;True	474;698;980;1373;1948;1949;1976;2306;2307;2527;3142	1120;1560;1561;2309;2310;2311;2312;2313;2314;2315;2316;2317;2318;2319;2320;3409;3410;4853;4854;4855;4856;4857;4858;4859;4860;4861;4862;4863;4864;4930;5724;5725;5726;5727;6193;6194;6195;6196;6197;6198;7691;7692;7693;7694	1648;2285;2286;2287;3388;3389;3390;3391;3392;3393;3394;3395;3396;3397;3398;3399;3400;3401;3402;3403;3404;3405;3406;3407;3408;3409;3410;3411;3412;5091;5092;7188;7189;7190;7191;7192;7193;7194;7195;7196;7197;7198;7199;7200;7201;7202;7203;7204;7205;7206;7207;7208;7209;7306;7307;7308;8469;8470;8471;8472;9131;9132;9133;9134;9135;9136;9137;9138;9139;9140;9141;9142;9143;9144;9145;11273;11274;11275;11276;…	1648;2287;3390;5092;7189;7205;7306;8469;8471;9135;11275
RPL33A_YPL143W	RPL33A_YPL143W	17	17	4		1	17	17	4	15	15	15	15	2	4	84.1	84.1	25.2	12.154	107	107	0	117.8	84.1	72.9	11027000000	3670800000	7355800000	2205300000	734150000	1471200000	8380000000	7239100000	44	50	94				184	52;268;269;907;1136;1152;1153;1180;2109;2356;2421;2572;2808;2839;3188;3189;3190	True;True;True;True;True;True;True;True;True;True;True;True;True;True;True;True;True	56;286;287;963;1209;1225;1226;1253;2274;2531;2598;2760;3016;3049;3421;3422;3423	119;669;670;671;672;673;674;675;676;2282;2283;2938;2980;2981;2982;2983;2984;2985;2986;2987;2988;2989;2990;2991;3084;3085;3086;3087;3088;5638;5639;5640;6211;6212;6347;6348;6349;6350;6744;6745;6746;6747;7393;7394;7481;7482;8477;8478;8479;8480;8481;8482;8483;8484	177;984;985;986;987;988;989;990;991;3357;3358;4364;4421;4422;4423;4424;4425;4426;4427;4428;4429;4430;4431;4432;4433;4434;4435;4436;4437;4438;4439;4440;4441;4442;4443;4444;4445;4446;4588;4589;4590;4591;4592;4593;4594;4595;4596;4597;4598;4599;4600;4601;4602;4603;4604;4605;4606;4607;4608;4609;4610;4611;8328;8329;8330;8331;8332;9166;9167;9168;9169;9342;9343;9344;9345;9871;9872;9873;9874;10789;10790;1…	177;985;988;3357;4364;4430;4441;4603;8331;9169;9342;9874;10792;10950;12458;12468;12469
RPL35B_YDL136W;RPL35A_YDL191W	RPL35B_YDL136W;RPL35A_YDL191W	16;16	16;16	16;16	;	2	16	16	16	15	14	15	14	15	14	63.3	63.3	63.3	13.909	120	120;120	0	273.66	62.5	60	9605400000	3265500000	6339900000	2401400000	816370000	1585000000	7181500000	6465500000	55	66	121				187	164;165;587;629;713;1414;1458;1504;1517;1881;2238;2327;2535;2536;2560;2561	True;True;True;True;True;True;True;True;True;True;True;True;True;True;True;True	177;178;623;669;759;1500;1545;1596;1610;2000;2408;2502;2722;2723;2747;2748	416;417;418;419;420;421;422;423;1422;1423;1424;1425;1506;1507;1508;1509;1510;1511;1704;1705;1706;3704;3801;3802;3803;3804;3943;3944;3945;3946;3981;3982;3983;3984;3985;3986;3987;3988;3989;4990;4991;5957;5958;6138;6627;6628;6629;6630;6631;6632;6633;6634;6635;6636;6637;6638;6639;6640;6641;6642;6643;6693;6694;6695;6696;6697;6698;6699;6700;6701;6702;6703;6704	608;609;610;611;612;613;614;615;616;617;618;619;620;621;622;2081;2082;2083;2084;2206;2207;2208;2209;2210;2211;2212;2213;2214;2215;2216;2487;2488;2489;2490;2491;2492;2493;5519;5658;5659;5660;5661;5874;5875;5876;5877;5925;5926;5927;5928;5929;5930;5931;5932;5933;5934;5935;5936;5937;5938;5939;5940;7396;7397;8814;8815;8816;9050;9692;9693;9694;9695;9696;9697;9698;9699;9700;9701;9702;9703;9704;9705;9706…	610;620;2081;2207;2490;5519;5660;5876;5935;7397;8816;9050;9715;9725;9790;9799
RPL36B_YPL249C-A	RPL36B_YPL249C-A	14	14	4		1	14	14	4	13	14	13	14	3	4	66	66	24	11.135	100	100	0	113.26	66	66	9565100000	2940600000	6624500000	2391300000	735140000	1656100000	5715900000	6488400000	41	63	104				189	120;292;293;543;544;1567;2373;2376;2610;2821;2822;2823;3050;3261	True;True;True;True;True;True;True;True;True;True;True;True;True;True	131;132;310;311;576;577;1662;1663;2548;2551;2803;3031;3032;3033;3274;3275;3497;3498	295;296;297;298;299;300;301;302;303;304;305;306;307;308;309;736;737;738;1323;1324;1325;1326;1327;1328;1329;1330;1331;1332;4097;4098;4099;4100;4101;4102;4103;4104;6245;6246;6249;6250;6251;6880;6881;6882;6883;7432;7433;7434;7435;7436;7437;7438;7439;8065;8066;8067;8068;8069;8070;8071;8072;8073;8074;8075;8076;8077;8078;8079;8080;8081;8082;8644;8645;8646;8647;8648;8649;8650;8651	443;444;445;446;447;448;449;450;451;452;453;454;455;456;457;458;459;1084;1085;1086;1949;1950;1951;1952;1953;1954;1955;1956;1957;1958;1959;1960;1961;1962;1963;1964;6069;6070;6071;6072;6073;6074;6075;6076;9207;9208;9211;9212;9213;9214;9215;9216;9217;9218;9219;9220;10086;10087;10088;10089;10090;10865;10866;10867;10868;10869;10870;10871;10872;10873;10874;10875;10876;11865;11866;11867;11868;11869;1187…	456;1084;1086;1958;1961;6069;9207;9212;10087;10866;10871;10874;11870;12697	189;191	20;90
RPL31A_YDL075W	RPL31A_YDL075W	15	15	1		1	15	15	1	11	15	11	15	1	1	79.6	79.6	8	12.953	113	113	0	200.23	72.6	79.6	9215400000	2661300000	6554100000	1316500000	380190000	936300000	6140200000	6121400000	45	71	116				181	76;696;697;926;1022;1615;1616;1689;1690;1694;2027;2114;2374;2375;2385	True;True;True;True;True;True;True;True;True;True;True;True;True;True;True	81;82;741;742;984;1088;1713;1714;1792;1793;1797;1798;2178;2280;2549;2550;2561	191;192;193;194;1652;1653;1654;1655;1656;1657;1658;1659;1660;2326;2327;2577;4258;4259;4260;4261;4262;4263;4264;4265;4266;4267;4268;4269;4270;4271;4272;4273;4274;4275;4276;4277;4278;4279;4280;4455;4456;4457;4464;4465;4466;4467;4468;4469;4470;4471;4472;4473;4474;5417;5418;5419;5420;5421;5422;5654;5655;5656;5657;5658;5659;5660;6247;6248;6269;6270;6271;6272;6273;6274	308;309;310;311;312;2408;2409;2410;2411;2412;2413;2414;2415;2416;2417;2418;2419;2420;2421;3422;3423;3424;3425;3426;3427;3428;3805;6303;6304;6305;6306;6307;6308;6309;6310;6311;6312;6313;6314;6315;6316;6317;6318;6319;6320;6321;6322;6323;6324;6325;6326;6327;6328;6329;6330;6331;6332;6333;6334;6576;6577;6578;6579;6586;6587;6588;6589;6590;6591;6592;6593;6594;6595;6596;6597;6598;7996;7997;7998;7999;8000…	310;2410;2412;3423;3805;6304;6329;6576;6578;6594;7998;8357;9209;9210;9243	186	44
RLP24_YLR009W	RLP24_YLR009W	14	14	14		1	14	14	14	9	13	9	13	9	13	47.7	47.7	47.7	23.975	199	199	0	143.86	31.2	47.7	8945000000	2489300000	6455800000	2236300000	622320000	1613900000	5549700000	6468800000	23	52	75				143	8;9;575;593;608;939;1150;1300;1301;1365;1483;1924;2019;2020	True;True;True;True;True;True;True;True;True;True;True;True;True;True	8;9;611;629;644;1000;1223;1377;1378;1447;1448;1572;2045;2170;2171	15;16;17;18;19;20;1397;1398;1432;1433;1434;1435;1436;1437;1438;1439;1440;1468;1469;1470;1471;2360;2361;2362;2978;3416;3417;3418;3573;3574;3575;3576;3577;3578;3880;3881;3882;3883;5079;5080;5081;5082;5083;5084;5085;5086;5087;5088;5404;5405;5406	21;22;23;24;25;26;27;28;2050;2051;2095;2096;2097;2098;2099;2100;2101;2102;2103;2104;2105;2106;2107;2108;2151;2152;2153;2154;2155;2156;2157;2158;2159;3472;3473;3474;4419;5098;5099;5100;5332;5333;5334;5335;5336;5337;5338;5339;5340;5341;5792;5793;5794;5795;5796;5797;5798;5799;7527;7528;7529;7530;7531;7532;7533;7534;7535;7536;7537;7538;7539;7540;7541;7542;7980;7981;7982	22;28;2050;2106;2153;3474;4419;5098;5100;5337;5799;7536;7980;7982	149	20
RPL15A_YLR029C;RPL15B_YMR121C	RPL15A_YLR029C;RPL15B_YMR121C	21;17	21;17	21;17	;	2	21	21	21	20	20	20	20	20	20	61.3	61.3	61.3	24.422	204	204;204	0	305.9	61.3	59.3	8317100000	2629100000	5688000000	1039600000	328640000	711000000	6538400000	5074500000	51	69	120				156	16;115;823;824;827;1459;1509;2195;2196;2234;2278;2290;2401;2598;3159;3225;3226;3366;3408;3409;3430	True;True;True;True;True;True;True;True;True;True;True;True;True;True;True;True;True;True;True;True;True	17;125;874;875;878;1546;1601;2365;2366;2404;2450;2462;2578;2790;3390;3459;3460;3610;3652;3653;3677	40;41;280;281;2050;2051;2052;2053;2054;2055;2056;2057;2058;2059;2060;2061;2069;2070;2071;3805;3806;3959;3960;5866;5867;5868;5869;5870;5949;5950;5951;6037;6062;6305;6306;6307;6308;6822;6823;8400;8401;8402;8403;8404;8405;8406;8407;8572;8573;8574;8575;8576;8577;8914;8915;8916;8917;8918;8919;8920;8921;8922;8923;8924;9046;9047;9048;9049;9050;9051;9052;9109;9110;9111	61;62;425;426;427;428;429;3017;3018;3019;3020;3021;3022;3023;3024;3025;3026;3027;3028;3029;3030;3031;3032;3033;3034;3035;3036;3037;3049;3050;3051;3052;5662;5663;5894;5895;8670;8671;8672;8673;8674;8801;8802;8803;8804;8922;8923;8958;9285;9286;9287;9288;9289;9290;9983;9984;12354;12355;12356;12357;12358;12359;12360;12361;12362;12363;12364;12365;12366;12367;12368;12604;12605;12606;12607;12608;12609;12…	61;426;3019;3033;3049;5662;5895;8670;8674;8801;8922;8958;9287;9983;12363;12606;12610;13098;13307;13311;13396
RPL43B_YJR094W-A;RPL43A_YPR043W	RPL43B_YJR094W-A;RPL43A_YPR043W	12;12	12;12	12;12	;	2	12	12	12	12	12	12	12	12	12	73.9	73.9	73.9	10.091	92	92;92	0	158.06	73.9	73.9	7966100000	1974200000	5991800000	1991500000	493560000	1498000000	5394600000	5000400000	38	38	76				196	815;816;1468;1537;1548;1658;2347;2976;3085;3346;3347;3385	True;True;True;True;True;True;True;True;True;True;True;True	866;867;1557;1630;1642;1760;2522;3193;3311;3590;3591;3629	2026;2027;2028;2029;2030;2031;2032;3833;3834;3835;3836;4032;4033;4034;4059;4060;4374;4375;6184;6185;6186;6187;6188;7825;7826;7827;7828;7829;7830;7831;7832;7833;7834;7835;7836;7837;7838;7839;7840;7841;7842;7843;7844;7845;7846;8190;8191;8856;8857;8858;8859;8860;8861;8985;8986	2977;2978;2979;2980;2981;2982;2983;2984;2985;2986;2987;2988;5708;5709;5710;5711;5989;5990;5991;5992;6023;6024;6463;6464;9121;9122;9123;9124;9125;9126;11488;11489;11490;11491;11492;11493;11494;11495;11496;11497;11498;11499;11500;11501;11502;11503;11504;11505;11506;11507;11508;11509;11510;11511;11512;11513;11514;11515;11516;11517;11518;11519;11520;11521;11522;11523;11524;12055;12056;13022;13023;130…	2978;2984;5709;5989;6023;6464;9125;11489;12055;13022;13027;13212
RPL34B_YIL052C;RPL34A_YER056C-A	RPL34B_YIL052C;RPL34A_YER056C-A	12;12	12;12	12;12	;	2	12	12	12	10	12	10	12	10	12	68.6	68.6	68.6	13.641	121	121;121	0	73.189	62.8	68.6	7918100000	2265300000	5652800000	1583600000	453060000	1130600000	4738500000	6054500000	15	20	35				186	56;57;320;1463;1571;2317;2318;2386;2404;2625;2915;3283	True;True;True;True;True;True;True;True;True;True;True;True	61;62;340;1550;1668;2492;2493;2562;2581;2819;3128;3523	128;129;130;131;132;797;798;799;3823;3824;4121;4122;4123;6117;6118;6119;6275;6276;6312;6313;6314;6315;6935;6936;7658;7659;8704	190;191;192;193;194;195;196;197;198;1170;1171;1172;1173;1174;1175;5692;5693;6095;6096;6097;9023;9024;9025;9252;9253;9294;9295;9296;9297;10163;10164;11222;11223;11224;11225;11226;12770	191;197;1172;5692;6095;9023;9025;9253;9294;10163;11223;12770
ALB1_YJL122W	ALB1_YJL122W	16	16	16		1	16	16	16	13	15	13	15	13	15	63.4	63.4	63.4	19.287	175	175	0	208.26	62.9	58.9	7580300000	2049200000	5531200000	1263400000	341530000	921860000	5458100000	4548300000	27	31	58				6	77;635;1474;1491;1523;1653;1654;1774;1906;2032;2096;2137;2675;2693;2717;2718	True;True;True;True;True;True;True;True;True;True;True;True;True;True;True;True	83;675;1563;1582;1616;1753;1754;1755;1756;1886;2027;2183;2254;2304;2870;2889;2916;2917	195;196;1519;1520;1521;3850;3902;3903;3904;4002;4003;4357;4358;4359;4360;4361;4362;4363;4364;4365;4366;4367;4368;4369;4370;4714;4715;4716;5045;5046;5427;5428;5429;5430;5592;5719;5720;7042;7090;7091;7135;7136;7137;7138;7139;7140;7141;7142	313;314;315;2224;2225;2226;5747;5820;5821;5822;5955;5956;6443;6444;6445;6446;6447;6448;6449;6450;6451;6452;6453;6454;6455;6456;6457;6458;6459;6969;6970;6971;7477;7478;8016;8017;8018;8019;8020;8021;8022;8023;8266;8463;8464;10301;10377;10378;10434;10435;10436;10437;10438;10439;10440;10441;10442;10443;10444;10445;10446;10447	314;2225;5747;5821;5955;6446;6453;6970;7477;8023;8266;8463;10301;10378;10438;10445	9	121
CON__P00761	CON__P00761	2	2	2		1	2	2	2	2	2	2	2	2	2	7.8	7.8	7.8	24.409	231	231	0	4.4245	7.8	7.8	7467800000	3435200000	4032700000	678900000	312290000	366610000	7868700000	3957700000	9	8	17			+	21	1883;3017	True;True	2002;3239	4995;4996;7997;7998;7999;8000;8001;8002;8003	7404;7405;11759;11760;11761;11762;11763;11764;11765;11766;11767;11768;11769;11770;11771;11772;11773	7405;11766
RPL28_YGL103W	RPL28_YGL103W	19	19	19		1	19	19	19	16	17	16	17	16	17	73.2	73.2	73.2	16.721	149	149	0	85.477	66.4	70.5	7151800000	2867400000	4284500000	794650000	318600000	476050000	5783500000	4777000000	54	58	112				176	7;652;653;808;809;932;965;966;1272;1284;1285;1602;1950;1951;1952;2200;2283;2447;3389	True;True;True;True;True;True;True;True;True;True;True;True;True;True;True;True;True;True;True	7;693;694;859;860;991;1029;1030;1348;1349;1361;1362;1699;2071;2072;2073;2370;2455;2624;3633	13;14;1550;1551;1552;1553;1554;1555;2010;2011;2012;2346;2347;2348;2421;2422;2423;2424;2425;2426;2427;3338;3339;3340;3341;3342;3343;3344;3345;3346;3347;3348;3349;3350;3390;3391;3392;3393;4221;4222;5164;5165;5166;5167;5168;5169;5170;5171;5172;5173;5174;5175;5876;6045;6046;6047;6048;6395;6396;6397;6398;6399;8992;8993	18;19;20;2267;2268;2269;2270;2271;2272;2273;2274;2275;2276;2277;2278;2956;2957;2958;3456;3457;3458;3556;3557;3558;3559;3560;3561;3562;3563;3564;3565;3566;3567;3568;3569;3570;3571;3572;3573;3574;4984;4985;4986;4987;4988;4989;4990;4991;4992;4993;4994;4995;4996;4997;4998;4999;5000;5001;5002;5003;5004;5005;5057;5058;5059;5060;5061;5062;5063;5064;5065;5066;6248;6249;7658;7659;7660;7661;7662;7663;7664;…	19;2270;2277;2956;2957;3456;3562;3574;4985;5060;5064;6249;7659;7666;7680;8681;8933;9407;13223	176;177	34;45
CON__P13645;CON__P02535-1;CON__Q7Z3Y7;CON__Q148H6;CON__Q7Z3Z0;CON__Q7Z3Y8;CON__Q2M2I5	CON__P13645	33;10;4;3;2;2;2	33;10;4;3;2;2;2	26;6;2;1;1;1;0		7	33	33	26	32	29	32	29	26	23	48.2	48.2	42.2	59.51	593	593;570;486;464;450;459;525	0	323.31	48.2	48.2	6958500000	4934500000	2024000000	267640000	189790000	77845000	10578000000	2450800000	92	55	147			+	35	53;133;332;607;985;990;1228;1302;1321;1397;1591;1622;1624;1661;1733;2055;2172;2294;2300;2301;2419;2485;2486;2515;2559;2588;2654;2655;2656;3137;3256;3257;3360	True;True;True;True;True;True;True;True;True;True;True;True;True;True;True;True;True;True;True;True;True;True;True;True;True;True;True;True;True;True;True;True;True	57;146;352;643;1049;1054;1302;1379;1401;1480;1688;1720;1722;1763;1840;2207;2208;2340;2341;2466;2473;2474;2596;2668;2669;2700;2746;2778;2849;2850;2851;3367;3491;3492;3493;3604	120;121;122;123;345;346;818;819;1463;1464;1465;1466;1467;2469;2470;2471;2472;2479;2480;2481;2482;3195;3196;3419;3420;3421;3422;3423;3498;3499;3664;3665;4183;4184;4289;4290;4291;4294;4295;4296;4297;4298;4378;4379;4616;4617;4618;4619;4620;5500;5501;5502;5503;5807;5808;5809;5810;5811;6071;6072;6073;6074;6085;6086;6087;6088;6340;6341;6342;6492;6493;6494;6550;6551;6687;6688;6689;6690;6691;6692;6790;67…	178;179;180;181;182;183;184;185;514;515;516;517;518;519;1198;1199;1200;1201;2142;2143;2144;2145;2146;2147;2148;2149;2150;3626;3627;3628;3629;3630;3631;3632;3643;3644;3645;3646;3647;3648;3649;3650;3651;4780;4781;4782;5101;5102;5103;5104;5105;5106;5107;5229;5230;5472;5473;6184;6185;6186;6187;6343;6344;6345;6353;6354;6355;6356;6357;6358;6359;6360;6361;6362;6468;6469;6470;6828;6829;6830;6831;6832;683…	183;514;1199;2148;3630;3648;4782;5106;5229;5473;6186;6343;6357;6469;6830;8137;8580;8971;8983;8986;9332;9530;9532;9603;9782;9939;10244;10250;10253;12278;12681;12686;13073	28;40;41;42	150;291;306;321
RPL24A_YGL031C	RPL24A_YGL031C	20	20	2		1	20	20	2	20	11	20	11	2	1	67.7	67.7	14.8	17.613	155	155	0	94.477	67.7	41.3	6935200000	4174200000	2761000000	1387000000	834830000	552210000	9276900000	2839700000	39	23	62				170	224;225;817;841;896;897;898;1010;1134;1135;1364;1433;1434;1982;2185;2409;2434;2586;2587;2984	True;True;True;True;True;True;True;True;True;True;True;True;True;True;True;True;True;True;True;True	239;240;868;892;951;952;953;1075;1207;1208;1446;1519;1520;2120;2121;2354;2586;2611;2776;2777;3203	554;555;556;557;558;559;560;561;2033;2034;2092;2258;2259;2260;2261;2262;2263;2264;2265;2537;2538;2934;2935;2936;2937;3572;3739;3740;3741;5300;5301;5302;5303;5304;5305;5306;5307;5308;5309;5844;6323;6324;6368;6787;6788;6789;7889;7890	809;810;811;812;813;814;815;816;817;818;819;820;821;822;823;824;2989;2990;3074;3320;3321;3322;3323;3324;3325;3326;3327;3328;3740;3741;4352;4353;4354;4355;4356;4357;4358;4359;4360;4361;4362;4363;5331;5576;5577;5578;7856;7857;7858;7859;7860;7861;7862;7863;7864;7865;7866;7867;8639;9305;9306;9367;9935;9936;9937;11599;11600	810;824;2989;3074;3320;3324;3326;3741;4356;4362;5331;5576;5578;7864;8639;9306;9367;9935;9937;11600	172	1
NMD3_YHR170W	NMD3_YHR170W	24	24	24		1	24	24	24	21	23	21	23	21	23	46.3	46.3	46.3	59.095	518	518	0	323.31	39.6	46.1	6745600000	3970900000	2774600000	321220000	189090000	132130000	8813000000	2669600000	77	82	159				102	44;216;363;369;488;539;600;601;754;786;787;942;1103;1320;1513;1909;1913;1914;1975;2479;2619;2760;2946;3135	True;True;True;True;True;True;True;True;True;True;True;True;True;True;True;True;True;True;True;True;True;True;True;True	48;231;384;390;520;572;636;637;802;837;838;1003;1176;1399;1400;1605;2030;2034;2035;2110;2111;2662;2812;2813;2966;3160;3365	100;541;892;893;894;901;902;1206;1207;1208;1310;1311;1312;1313;1448;1449;1450;1451;1452;1453;1821;1822;1823;1824;1825;1934;1935;1936;2366;2367;2849;2850;2851;2852;2853;3492;3493;3494;3495;3496;3497;3966;3967;3968;3969;5051;5052;5053;5054;5058;5059;5060;5061;5062;5063;5064;5065;5274;5275;5276;5277;5278;5279;5280;5281;5282;5283;5284;5285;5286;6478;6479;6480;6481;6482;6483;6484;6910;6911;6912;6913;6…	149;150;794;1309;1310;1311;1312;1313;1314;1315;1316;1323;1324;1325;1326;1762;1763;1764;1765;1766;1767;1925;1926;1927;1928;1929;1930;1931;1932;2117;2118;2119;2120;2121;2122;2123;2124;2125;2126;2127;2128;2663;2664;2665;2666;2667;2668;2669;2670;2843;2844;2845;2846;2847;3478;3479;4206;4207;4208;4209;4210;4211;4212;5221;5222;5223;5224;5225;5226;5227;5228;5901;5902;5903;5904;5905;5906;7485;7486;7487;74…	150;794;1312;1326;1765;1926;2118;2128;2664;2844;2846;3479;4207;5223;5905;7489;7503;7509;7819;9519;10137;10620;11377;12271	95;96;97;98	210;267;286;439
NUG1_YER006W	NUG1_YER006W	42	42	42		1	42	42	42	14	42	14	42	14	42	62.3	62.3	62.3	57.708	520	520	0	323.31	28.1	62.3	5485400000	62391000	5423000000	210980000	2399600	208580000	152710000	5229400000	13	130	143				119	19;89;256;257;396;422;523;867;868;1086;1087;1232;1233;1238;1239;1241;1242;1400;1481;1488;1542;1543;1880;1955;1977;2213;2273;2408;2462;2463;2552;2565;2573;2671;2691;2735;2736;3000;3001;3048;3049;3056	True;True;True;True;True;True;True;True;True;True;True;True;True;True;True;True;True;True;True;True;True;True;True;True;True;True;True;True;True;True;True;True;True;True;True;True;True;True;True;True;True;True	20;97;98;99;274;275;420;449;556;918;919;1158;1159;1160;1307;1308;1313;1314;1316;1317;1483;1570;1579;1636;1637;1999;2076;2113;2383;2445;2585;2641;2642;2643;2644;2739;2753;2761;2866;2887;2939;2940;3220;3221;3272;3273;3281	45;46;47;235;236;237;238;239;651;652;653;654;992;1073;1280;1281;2157;2158;2159;2160;2790;2791;2792;2793;2794;2795;2796;2797;2798;2799;3206;3207;3208;3209;3226;3227;3228;3229;3231;3232;3233;3669;3670;3671;3876;3877;3878;3895;3896;4049;4050;4051;4052;4053;4054;4989;5179;5180;5293;5906;5907;5908;6022;6023;6024;6322;6442;6443;6444;6445;6446;6447;6448;6665;6666;6667;6668;6712;6713;6748;6749;6750;6751;…	69;70;71;72;372;373;374;375;376;965;966;967;968;969;1455;1579;1580;1883;1884;3181;3182;3183;3184;3185;3186;3187;4097;4098;4099;4100;4101;4102;4103;4104;4105;4106;4107;4108;4109;4110;4111;4112;4113;4114;4795;4796;4797;4798;4799;4800;4801;4828;4829;4830;4831;4832;4833;4834;4836;4837;4838;4839;4840;4841;5478;5479;5480;5481;5787;5788;5789;5790;5813;5814;6011;6012;6013;6014;6015;6016;6017;7394;7395;76…	70;372;966;968;1455;1579;1884;3183;3186;4110;4114;4795;4800;4829;4833;4837;4841;5479;5788;5813;6012;6015;7395;7686;7848;8743;8902;9304;9461;9463;9753;9819;9878;10293;10361;10502;10504;11664;11667;11863;11864;11932	132;133;134;135	378;389;518;519
RPL30_YGL030W	RPL30_YGL030W	15	15	15		1	15	15	15	13	13	13	13	13	13	93.3	93.3	93.3	11.415	105	105	0	290.1	90.5	93.3	5411000000	1413600000	3997300000	1082200000	282730000	799470000	3434400000	3546800000	43	49	92				180	205;1515;1703;1704;2488;2519;2520;2566;2644;2645;2873;3095;3308;3309;3455	True;True;True;True;True;True;True;True;True;True;True;True;True;True;True	220;1607;1608;1809;1810;2671;2672;2704;2705;2754;2838;2839;3085;3321;3552;3553;3702	519;520;521;3971;3972;3973;3974;3975;3976;3977;3978;3979;4530;4531;4532;4533;4534;4535;4536;4537;4538;4539;6497;6498;6499;6500;6501;6502;6503;6555;6556;6714;6715;6970;6971;6972;6973;7554;7555;7556;7557;7558;8209;8210;8765;8766;8767;8768;8769;8770;8771;8772;8773;9153	762;763;764;5908;5909;5910;5911;5912;5913;5914;5915;5916;5917;5918;5919;5920;5921;5922;5923;6675;6676;6677;6678;6679;6680;6681;6682;6683;6684;6685;6686;6687;6688;6689;6690;6691;6692;6693;9535;9536;9537;9538;9539;9540;9541;9542;9543;9544;9609;9610;9820;9821;9822;9823;9824;10204;10205;10206;10207;11048;11049;11050;11051;11052;11053;11054;11055;11056;11057;11058;11059;11060;12079;12080;12867;12868;1…	762;5919;6684;6689;9542;9609;9610;9821;10205;10206;11055;12080;12877;12885;13455	185	61
RPL23B_YER117W;RPL23A_YBL087C	RPL23B_YER117W;RPL23A_YBL087C	13;13	13;13	13;13	;	2	13	13	13	9	13	9	13	9	13	65.7	65.7	65.7	14.473	137	137;137	0	187.8	52.6	65.7	5292200000	988210000	4304000000	588020000	109800000	478220000	2041800000	2957900000	56	124	180				169	499;1316;1461;1557;1796;1797;1803;1804;2103;2104;2522;3016;3173	True;True;True;True;True;True;True;True;True;True;True;True;True	531;1393;1394;1548;1651;1652;1909;1910;1911;1912;1918;1919;1920;1921;2264;2265;2707;3238;3405;3406	1228;3451;3452;3453;3454;3455;3456;3457;3458;3459;3460;3461;3462;3463;3464;3465;3466;3467;3468;3469;3470;3471;3472;3473;3474;3475;3476;3477;3478;3479;3480;3481;3482;3811;3812;3813;3814;4075;4076;4077;4078;4079;4755;4756;4757;4758;4759;4760;4761;4762;4763;4764;4765;4766;4767;4768;4775;4776;4777;4778;4779;4780;4781;4782;4783;4784;4785;4786;4787;4788;4789;4790;4791;4792;4793;4794;4795;4796;4797;4798…	1798;1799;1800;1801;1802;1803;1804;5150;5151;5152;5153;5154;5155;5156;5157;5158;5159;5160;5161;5162;5163;5164;5165;5166;5167;5168;5169;5170;5171;5172;5173;5174;5175;5176;5177;5178;5179;5180;5181;5182;5183;5184;5185;5186;5187;5188;5189;5190;5191;5192;5193;5194;5195;5196;5197;5198;5199;5200;5201;5202;5203;5204;5205;5206;5207;5208;5209;5210;5668;5669;5670;5671;6046;6047;6048;6049;6050;7028;7029;7030…	1801;5197;5669;6048;7051;7058;7102;7107;8291;8304;9613;11758;12411	168;169;170;171	23;57;59;74
ECM1_YAL059W	ECM1_YAL059W	22	22	22		1	22	22	22	21	21	21	21	21	21	67.5	67.5	67.5	23.891	212	212	0	277.76	67.5	67.5	5253100000	1619000000	3634200000	437760000	134910000	302850000	3654800000	3510000000	42	53	95				53	46;84;85;121;129;130;156;157;410;506;588;725;1376;1377;1613;1614;2026;2288;2289;2446;2766;2794	True;True;True;True;True;True;True;True;True;True;True;True;True;True;True;True;True;True;True;True;True;True	50;91;92;133;141;142;143;169;170;437;538;624;772;1459;1460;1710;1711;1712;2177;2460;2461;2623;2973;3001	103;104;105;106;107;212;213;214;215;216;217;310;311;333;334;335;336;337;338;339;389;390;391;392;393;1058;1059;1245;1246;1247;1426;1427;1730;1731;3596;3597;3598;3599;3600;3601;4250;4251;4252;4253;4254;4255;4256;4257;5414;5415;5416;6058;6059;6060;6061;6391;6392;6393;6394;7280;7281;7282;7283;7359;7360	153;154;155;156;157;158;159;160;161;335;336;337;338;339;340;341;342;460;461;500;501;502;503;504;505;506;507;573;574;575;576;577;578;1561;1562;1563;1830;1831;1832;1833;1834;2085;2086;2087;2088;2089;2526;2527;2528;2529;2530;2531;2532;5359;5360;5361;5362;5363;5364;5365;6294;6295;6296;6297;6298;6299;6300;6301;6302;7991;7992;7993;7994;7995;8950;8951;8952;8953;8954;8955;8956;8957;9396;9397;9398;9399;94…	154;336;339;461;500;502;573;577;1561;1834;2087;2526;5360;5361;6294;6299;7992;8950;8955;9398;10637;10744	68	108
CON__P35527	CON__P35527	32	31	31		1	32	31	31	30	25	29	24	29	24	58.7	58.7	58.7	62.129	623	623	0	323.31	56.2	53	5239400000	4117800000	1121600000	201520000	158380000	43138000	8246100000	1293000000	95	53	148			+	38	373;428;550;716;784;866;872;873;988;1074;1075;1188;1229;1292;1399;1439;1622;1623;1659;1996;2180;2223;2225;2312;2516;2517;2578;2708;2885;2893;3207;3208	True;True;True;True;True;True;True;True;True;True;True;True;True;True;True;True;False;True;True;True;True;True;True;True;True;True;True;True;True;True;True;True	395;455;583;762;763;835;917;925;926;1052;1146;1147;1261;1303;1304;1369;1482;1525;1720;1721;1761;2142;2143;2349;2393;2395;2486;2487;2701;2702;2766;2905;2906;3097;3105;3106;3440;3441	919;920;921;922;923;1080;1338;1339;1340;1341;1710;1711;1929;1930;1931;1932;2151;2152;2153;2154;2155;2156;2183;2184;2185;2186;2187;2188;2189;2190;2191;2192;2193;2194;2476;2477;2752;2753;2754;2755;2756;2757;2758;2759;3099;3100;3197;3198;3199;3200;3201;3404;3667;3668;3761;3762;4289;4290;4291;4292;4293;4376;5356;5357;5358;5359;5360;5837;5924;5925;5926;5928;5929;6106;6107;6108;6109;6552;6553;6767;7111…	1357;1358;1359;1360;1361;1362;1363;1364;1365;1588;1970;1971;1972;1973;1974;1975;1976;1977;1978;1979;2500;2501;2836;2837;2838;2839;2840;3169;3170;3171;3172;3173;3174;3175;3176;3177;3178;3179;3180;3217;3218;3219;3220;3221;3222;3223;3224;3225;3226;3227;3228;3229;3230;3231;3232;3233;3639;3640;3641;4048;4049;4050;4051;4052;4053;4054;4055;4056;4057;4630;4631;4632;4783;4784;4785;4786;4787;4788;4789;4790…	1357;1588;1974;2501;2836;3176;3219;3230;3639;4051;4056;4630;4786;5085;5476;5610;6343;6349;6466;7925;8631;8769;8774;9010;9604;9607;9908;10403;11093;11141;12535;12536	49;50;51;52;53	157;234;245;269;326
RPP0_YLR340W	RPP0_YLR340W	18	18	18		1	18	18	18	14	15	14	15	14	15	43.3	43.3	43.3	33.717	312	312	0	190.48	40.7	37.2	4848400000	1223400000	3624900000	404030000	101950000	302080000	2269600000	3902300000	30	56	86				209	62;298;299;306;578;691;855;943;964;1005;1006;1373;1847;2158;2581;2582;2947;2948	True;True;True;True;True;True;True;True;True;True;True;True;True;True;True;True;True;True	67;316;317;318;319;326;614;735;906;1004;1028;1069;1070;1456;1966;2326;2769;2770;2771;2772;3161;3162	141;745;746;747;748;749;750;751;752;753;768;769;770;771;1401;1640;1641;2118;2119;2368;2369;2370;2371;2420;2513;2514;2515;3593;4909;4910;4911;5757;5758;6770;6771;6772;6773;6774;6775;6776;6777;6778;6779;6780;6781;6782;6783;7757;7758;7759;7760;7761	208;209;210;1093;1094;1095;1096;1097;1098;1099;1100;1101;1102;1103;1129;1130;1131;1132;2054;2393;2394;2395;3107;3108;3109;3110;3111;3480;3481;3482;3483;3484;3485;3486;3487;3488;3489;3555;3705;3706;3707;3708;3709;3710;5356;7280;7281;7282;7283;7284;7285;7286;7287;8505;8506;9911;9912;9913;9914;9915;9916;9917;9918;9919;9920;9921;9922;9923;9924;9925;9926;9927;9928;9929;11384;11385;11386;11387;11388;11…	209;1096;1100;1132;2054;2393;3109;3481;3555;3705;3710;5356;7281;8505;9921;9929;11392;11396	200;201;202	38;53;128
BUD20_YLR074C	BUD20_YLR074C	16	16	16		1	16	16	16	9	16	9	16	9	16	81.9	81.9	81.9	18.517	166	166	0	323.31	57.8	81.9	4777500000	354860000	4422600000	597190000	44358000	552830000	898840000	3975000000	28	107	135				15	392;393;540;647;648;1028;1029;1762;1763;2933;2934;2965;3211;3212;3213;3423	True;True;True;True;True;True;True;True;True;True;True;True;True;True;True;True	416;417;573;688;689;1095;1096;1873;1874;3147;3148;3181;3444;3445;3446;3668;3669	971;972;973;974;975;976;977;978;979;980;981;982;983;984;985;986;987;988;989;1314;1315;1316;1317;1318;1542;1543;1544;2586;2587;2588;2589;2590;2591;2592;4688;4689;4690;4691;7703;7704;7705;7706;7707;7708;7709;7710;7798;7799;7800;7801;7802;7803;7804;8532;8533;8534;8535;8536;8537;8538;8539;8540;8541;8542;8543;8544;8545;8546;8547;9086;9087;9088;9089;9090;9091;9092;9093	1428;1429;1430;1431;1432;1433;1434;1435;1436;1437;1438;1439;1440;1441;1442;1443;1444;1445;1446;1447;1448;1449;1450;1451;1452;1933;1934;1935;1936;1937;1938;1939;1940;1941;1942;2254;2255;2256;2257;2258;2259;3817;3818;3819;3820;3821;3822;3823;3824;3825;3826;3827;3828;3829;6930;6931;6932;6933;6934;6935;6936;11297;11298;11299;11300;11301;11302;11303;11304;11305;11306;11307;11308;11309;11310;11311;1131…	1429;1451;1938;2254;2258;3827;3829;6930;6933;11303;11312;11447;12542;12548;12555;13365	19	58
RPS1B_YML063W	RPS1B_YML063W	26	26	7		1	26	26	7	7	26	7	26	1	7	72.2	72.2	17.3	28.812	255	255	0	260.79	32.9	72.2	4749200000	59120000	4690000000	279360000	3477600	275880000	169850000	4545600000	9	70	79				227	199;374;684;687;711;712;1108;1169;1419;1550;1563;1708;1709;1856;2013;2014;2098;2099;2355;2945;3112;3234;3272;3273;3275;3276	True;True;True;True;True;True;True;True;True;True;True;True;True;True;True;True;True;True;True;True;True;True;True;True;True;True	214;396;728;731;756;757;758;1181;1242;1505;1644;1658;1814;1815;1975;2164;2165;2256;2257;2258;2259;2530;3159;3340;3469;3512;3513;3515;3516	510;924;925;926;1628;1629;1632;1696;1697;1698;1699;1700;1701;1702;1703;2862;2863;2864;2865;3027;3028;3029;3030;3031;3709;4062;4063;4087;4088;4545;4546;4547;4548;4549;4928;4929;5394;5395;5596;5597;5598;5599;5600;5601;5602;5603;5604;6209;6210;7753;8286;8591;8683;8684;8686;8687;8688	751;1366;1367;1368;1369;1370;1371;2377;2378;2381;2476;2477;2478;2479;2480;2481;2482;2483;2484;2485;2486;4229;4230;4231;4232;4494;4495;4496;4497;4498;4499;4500;4501;4502;5524;5525;6026;6027;6058;6059;6701;6702;6703;6704;6705;6706;7304;7305;7970;7971;8271;8272;8273;8274;8275;8276;8277;8278;8279;8280;8281;8282;9164;9165;11374;11375;12191;12192;12627;12628;12740;12741;12742;12744;12745;12746;12747;12…	751;1367;2377;2381;2483;2486;4230;4495;5525;6026;6059;6701;6703;7304;7970;7971;8273;8280;9164;11375;12192;12628;12740;12742;12746;12749	212;213	103;229
RPL37A_YLR185W	RPL37A_YLR185W	13	13	7		1	13	13	7	12	12	12	12	6	7	65.9	65.9	38.6	9.8502	88	88	0	80.271	64.8	65.9	4709600000	1739100000	2970500000	784940000	289850000	495080000	3881500000	3041800000	17	15	32				190	738;905;906;1011;1527;2051;2342;2407;2494;2534;2757;2784;2940	True;True;True;True;True;True;True;True;True;True;True;True;True	785;961;962;1076;1620;2203;2517;2584;2679;2721;2963;2991;3154	1750;1751;1752;1753;2279;2280;2281;2539;2540;4007;4008;4009;4010;5491;5492;6175;6320;6321;6513;6514;6625;6626;7260;7261;7262;7328;7329;7723;7724	2558;2559;2560;2561;2562;2563;3354;3355;3356;3742;3743;5960;5961;5962;5963;8117;8118;9108;9302;9303;9554;9555;9690;9691;10608;10609;10610;10611;10612;10698;10699;11327;11328	2562;3355;3356;3742;5963;8118;9108;9302;9555;9691;10612;10698;11328
REI1_YBR267W	REI1_YBR267W	30	30	30		1	30	30	30	27	25	27	25	27	25	64.6	64.6	64.6	45.862	393	393	0	323.31	61.6	58.8	4478200000	2891200000	1587000000	279890000	180700000	99185000	6681000000	1372200000	82	59	141				137	187;459;581;582;799;800;1064;1189;1289;1410;1472;1871;1872;2132;2210;2220;2415;2496;2497;2498;2642;2683;2838;3012;3013;3038;3227;3294;3420;3479	True;True;True;True;True;True;True;True;True;True;True;True;True;True;True;True;True;True;True;True;True;True;True;True;True;True;True;True;True;True	201;202;488;489;617;618;850;851;1135;1262;1366;1494;1495;1561;1990;1991;2299;2380;2390;2592;2681;2682;2683;2836;2879;3048;3234;3235;3261;3461;3534;3665;3727	468;469;470;471;472;473;474;1143;1144;1145;1146;1147;1148;1405;1406;1407;1408;1409;1410;1411;1972;1973;1974;1975;1976;1977;1978;1979;2722;3101;3102;3103;3104;3105;3398;3693;3694;3695;3847;4964;4965;4966;4967;4968;4969;4970;4971;4972;4973;5709;5710;5711;5712;5713;5901;5918;5919;5920;5921;6334;6335;6516;6517;6518;6519;6520;6521;6522;6523;6524;6965;6966;6967;7067;7068;7069;7070;7475;7476;7477;7478;7…	682;683;684;685;686;687;688;689;1673;1674;1675;1676;1677;1678;1679;1680;2058;2059;2060;2061;2062;2063;2064;2899;2900;2901;2902;2903;2904;2905;2906;2907;2908;2909;2910;2911;4010;4633;4634;4635;4636;4637;4638;4639;5078;5508;5509;5510;5743;5744;7361;7362;7363;7364;7365;7366;7367;7368;7369;7370;8448;8449;8450;8451;8452;8453;8454;8455;8729;8757;8758;8759;8760;8761;8762;8763;8764;8765;9320;9321;9322;93…	683;1680;2058;2064;2903;2907;4010;4636;5078;5510;5743;7363;7366;8455;8729;8758;9320;9558;9565;9570;10198;10340;10945;11747;11751;11830;12611;12827;13357;13580	143;144;145;146	99;103;144;183
SSB1_YDL229W	SSB1_YDL229W	41	41	2		1	41	41	2	38	34	38	34	2	2	61	61	5.5	66.601	613	613	0	323.31	56.1	57.3	4035200000	2446200000	1589000000	134510000	81541000	52966000	5217600000	1818000000	86	73	159				273	3;54;236;290;336;620;707;714;1144;1145;1214;1215;1371;1372;1460;1531;1664;1770;1771;1978;1998;1999;2121;2151;2152;2153;2284;2340;2341;2541;2647;2677;2703;2704;2711;2813;2816;2825;3106;3175;3259	True;True;True;True;True;True;True;True;True;True;True;True;True;True;True;True;True;True;True;True;True;True;True;True;True;True;True;True;True;True;True;True;True;True;True;True;True;True;True;True;True	3;58;251;308;356;660;752;760;1217;1218;1288;1289;1454;1455;1547;1624;1766;1882;1883;2114;2115;2145;2146;2147;2148;2288;2318;2319;2320;2456;2515;2516;2728;2841;2873;2900;2901;2909;3022;3023;3026;3035;3332;3408;3495	5;124;125;586;587;588;589;590;726;727;728;729;730;824;825;1494;1495;1689;1690;1691;1707;1708;2968;2969;3154;3155;3156;3157;3158;3589;3590;3591;3592;3807;3808;3809;3810;4016;4017;4384;4385;4386;4703;4704;4705;4706;4707;4708;4709;4710;5294;5295;5362;5363;5364;5365;5366;5367;5368;5683;5746;5747;5748;5749;5750;6049;6050;6051;6173;6174;6650;6976;6977;6978;6979;7053;7054;7104;7105;7106;7107;7121;7122;7…	5;186;187;858;859;860;861;862;863;864;865;866;867;868;1069;1070;1071;1072;1073;1074;1209;1210;1211;2191;2192;2193;2194;2469;2470;2471;2494;2495;2496;2497;2498;4406;4407;4408;4708;4709;4710;4711;4712;4713;4714;4715;4716;5352;5353;5354;5355;5664;5665;5666;5667;5969;5970;6476;6477;6478;6479;6480;6951;6952;6953;6954;6955;6956;6957;6958;6959;6960;6961;6962;6963;6964;6965;7849;7850;7929;7930;7931;7932;…	5;187;864;1073;1209;2194;2470;2494;4406;4407;4713;4716;5352;5354;5665;5969;6476;6954;6958;7849;7930;7934;8402;8494;8497;8498;8941;9106;9107;9732;10212;10315;10393;10398;10421;10822;10830;10880;12147;12425;12689	247;248;249;250	89;124;129;522
RPS4B_YHR203C;RPS4A_YJR145C	RPS4B_YHR203C;RPS4A_YJR145C	28;28	28;28	28;28	;	2	28	28	28	12	27	12	27	12	27	74.7	74.7	74.7	29.41	261	261;261	0	194.21	40.2	74.7	3973400000	347270000	3626100000	248330000	21705000	226630000	1013500000	3358400000	18	67	85				244	435;636;645;1030;1052;1053;1199;1200;1324;1325;1326;1446;1595;1732;1793;1794;1846;1862;1863;1867;1868;1945;2795;2856;2857;3177;3223;3431	True;True;True;True;True;True;True;True;True;True;True;True;True;True;True;True;True;True;True;True;True;True;True;True;True;True;True;True	462;676;685;1097;1122;1123;1272;1273;1404;1405;1406;1532;1692;1839;1906;1907;1965;1981;1982;1986;1987;2066;3002;3003;3066;3067;3410;3457;3678	1092;1093;1522;1538;1539;2593;2594;2595;2596;2597;2598;2599;2670;2671;3122;3123;3124;3503;3504;3505;3773;3774;3775;4202;4203;4615;4749;4750;4751;4752;4904;4905;4906;4907;4908;4937;4938;4939;4940;4958;4959;4960;4961;5155;5156;7361;7362;7363;7364;7365;7366;7514;7515;7516;7517;8456;8457;8567;9112	1604;1605;1606;2227;2247;2248;2249;2250;2251;3830;3831;3832;3833;3834;3835;3836;3837;3838;3931;3932;3933;3934;3935;3936;4666;4667;4668;5237;5238;5239;5240;5621;5622;5623;6219;6220;6221;6222;6827;7017;7018;7019;7020;7021;7022;7023;7024;7025;7270;7271;7272;7273;7274;7275;7276;7277;7278;7279;7317;7318;7319;7320;7355;7356;7357;7358;7644;7645;7646;7647;10747;10748;10749;10750;10751;10752;10996;10997;1…	1605;2227;2248;3832;3932;3933;4666;4668;5238;5239;5240;5621;6220;6827;7017;7020;7271;7317;7320;7356;7358;7645;10750;10996;10998;12429;12599;13405	222	87
RPL16A_YIL133C	RPL16A_YIL133C	24	14	14		1	24	14	14	23	22	13	14	13	14	66.3	42.2	42.2	22.201	199	199	0	129.73	62.8	65.8	3748400000	1328500000	2420000000	340770000	120770000	220000000	2897400000	2122600000	31	35	66				157	42;263;1390;1539;1564;1588;1727;1728;1734;1885;1886;2257;2265;2364;2424;2725;2726;3014;3070;3071;3241;3290;3353;3388	True;False;False;True;True;False;True;True;False;False;False;True;True;True;False;True;True;True;True;True;True;False;False;False	46;281;1473;1632;1659;1685;1834;1835;1841;2004;2005;2429;2437;2539;2601;2925;2926;2927;3236;3296;3297;3476;3530;3597;3632	97;98;662;663;3639;3640;3641;4037;4038;4039;4040;4041;4089;4090;4178;4179;4595;4596;4597;4598;4599;4600;4601;4602;4603;4604;4605;4606;4621;4622;4623;4624;4999;5000;5001;5002;5003;5004;5005;6000;6010;6011;6227;6228;6229;6353;7152;7153;7154;7155;7156;7157;7158;7159;7160;7993;7994;8140;8141;8142;8143;8144;8145;8601;8602;8721;8722;8723;8724;8725;8726;8873;8874;8990;8991	144;145;146;147;977;978;5432;5433;5434;5995;5996;5997;5998;5999;6060;6061;6179;6180;6779;6780;6781;6782;6783;6784;6785;6786;6787;6788;6789;6790;6791;6792;6793;6794;6795;6796;6797;6798;6799;6800;6801;6835;6836;6837;6838;6839;6840;6841;6842;7409;7410;7411;7412;7413;7414;7415;7416;7417;7418;7419;7420;7421;7422;7423;7424;8871;8886;8887;9187;9188;9189;9349;10459;10460;10461;10462;10463;10464;10465;104…	145;977;5432;5996;6061;6179;6792;6798;6840;7410;7414;8871;8886;9188;9349;10462;10466;11755;11986;11988;12644;12795;13041;13217
RPS3_YNL178W	RPS3_YNL178W	23	23	23		1	23	23	23	6	23	6	23	6	23	77.1	77.1	77.1	26.502	240	240	0	261.63	29.6	77.1	3671000000	14268000	3656800000	229440000	891780	228550000	32719000	3632300000	6	59	65				241	158;159;475;512;586;699;734;740;828;829;927;1263;1266;1267;1761;2323;2360;2361;2926;3008;3260;3336;3468	True;True;True;True;True;True;True;True;True;True;True;True;True;True;True;True;True;True;True;True;True;True;True	171;172;507;544;622;744;781;787;879;880;985;986;1339;1342;1343;1872;2498;2535;2536;3139;3230;3496;3580;3715;3716	394;395;396;397;398;399;1179;1180;1181;1182;1260;1418;1419;1420;1421;1665;1666;1667;1668;1669;1670;1671;1743;1755;2072;2073;2328;2329;2330;2331;2332;3277;3284;3285;3286;3287;3288;4685;4686;4687;6130;6217;6218;6219;6220;7685;7686;7982;8642;8643;8836;8837;9175;9176	579;580;581;582;583;584;585;1720;1721;1722;1723;1724;1856;2076;2077;2078;2079;2080;2429;2430;2431;2432;2433;2434;2435;2436;2437;2438;2439;2440;2549;2550;2568;3053;3054;3429;3430;3431;3432;3433;3434;4901;4910;4911;4912;4913;4914;4915;4916;6927;6928;6929;9042;9174;9175;9176;9177;11267;11268;11738;12692;12693;12983;12984;13479;13480	579;582;1721;1856;2077;2430;2550;2568;3053;3054;3430;4901;4910;4916;6927;9042;9175;9177;11268;11738;12692;12984;13480	219;220	105;127
RPS16B_YDL083C;RPS16A_YMR143W	RPS16B_YDL083C;RPS16A_YMR143W	17;17	17;17	17;17	;	2	17	17	17	5	17	5	17	5	17	77.6	77.6	77.6	15.847	143	143;143	0	107.2	36.4	77.6	3599900000	31779000	3568100000	359990000	3177900	356810000	72231000	3568100000	5	36	41				222	60;739;781;920;930;1374;1512;2448;2450;2451;2452;2888;3181;3252;3299;3457;3458	True;True;True;True;True;True;True;True;True;True;True;True;True;True;True;True;True	65;786;832;977;989;1457;1604;2625;2627;2628;2629;3100;3414;3487;3541;3704;3705	138;1754;1914;2305;2340;2341;3594;3965;6400;6401;6404;6405;6406;6407;7586;8465;8466;8620;8621;8748;8749;9155;9156;9157;9158;9159	204;205;2564;2565;2566;2567;2810;2811;3384;3444;3445;5357;5900;9412;9413;9416;9417;9418;9419;9420;9421;11109;12441;12442;12443;12444;12445;12666;12667;12668;12669;12845;12846;12847;12848;12849;13457;13458;13459;13460;13461	204;2565;2810;3384;3444;5357;5900;9412;9418;9420;9421;11109;12442;12667;12846;13457;13460
AFG2_YLR397C;RIX7_YLL034C	AFG2_YLR397C	53;1	53;1	53;1		2	53	53	53	22	53	22	53	22	53	71.2	71.2	71.2	84.747	780	780;837	0	323.31	33.2	71.2	3197700000	184140000	3013600000	74365000	4282200	70083000	533770000	2829200000	25	115	140				2	63;127;172;228;366;460;551;611;656;710;735;736;760;888;900;917;918;944;1001;1023;1033;1088;1111;1184;1386;1427;1445;1586;1587;1739;1805;1979;1993;2389;2428;2435;2732;2733;2734;2840;3255;3264;3265;3266;3289;3306;3307;3412;3413;3429;3436;3437;3462	True;True;True;True;True;True;True;True;True;True;True;True;True;True;True;True;True;True;True;True;True;True;True;True;True;True;True;True;True;True;True;True;True;True;True;True;True;True;True;True;True;True;True;True;True;True;True;True;True;True;True;True;True	68;139;186;243;387;490;584;585;647;648;697;755;782;783;810;941;955;956;974;975;1005;1065;1089;1100;1161;1184;1257;1469;1513;1531;1683;1684;1846;1847;1848;1922;2116;2117;2137;2566;2605;2612;2936;2937;2938;3050;3490;3502;3503;3504;3505;3506;3529;3550;3551;3656;3657;3676;3683;3684;3709	142;143;329;330;445;446;565;566;898;1149;1342;1343;1344;1345;1476;1477;1559;1694;1695;1744;1745;1844;1845;2224;2225;2226;2267;2268;2299;2300;2301;2302;2372;2505;2506;2578;2579;2603;2800;2801;2802;2872;2873;3092;3093;3625;3626;3721;3722;3723;3770;3771;3772;4176;4177;4631;4632;4633;4634;4635;4636;4802;4803;5296;5297;5344;5345;6287;6360;6369;6370;6371;7180;7181;7182;7183;7184;7185;7186;7187;7483;748…	211;212;213;214;215;494;495;496;497;654;655;828;829;830;1320;1681;1980;1981;1982;1983;1984;2169;2170;2171;2284;2474;2475;2551;2552;2693;2694;2695;3273;3274;3275;3276;3277;3330;3331;3377;3378;3379;3380;3490;3693;3694;3806;3807;3808;3809;3842;4115;4116;4117;4118;4248;4249;4250;4619;4620;4621;5402;5403;5545;5546;5547;5548;5618;5619;5620;6174;6175;6176;6177;6178;6849;6850;6851;6852;6853;6854;6855;685…	213;495;655;829;1320;1681;1980;2171;2284;2474;2551;2552;2694;3274;3331;3377;3378;3490;3694;3807;3842;4116;4250;4620;5402;5545;5618;6175;6178;6854;7110;7853;7911;9265;9359;9368;10492;10494;10500;10953;12678;12715;12719;12723;12794;12862;12866;13333;13335;13394;13413;13414;13466	0;1;2;3;4;5;6;7;8	143;159;162;374;377;510;528;531;765
RPL38_YLR325C	RPL38_YLR325C	14	14	14		1	14	14	14	11	13	11	13	11	13	74.4	74.4	74.4	8.8264	78	78	0	135.8	71.8	74.4	3067400000	826150000	2241200000	1022500000	275380000	747070000	2082800000	1976900000	48	63	111				192	32;234;235;564;565;994;995;1469;1712;2227;2228;2324;2781;3219	True;True;True;True;True;True;True;True;True;True;True;True;True;True	36;249;250;598;599;1058;1059;1558;1818;2397;2398;2499;2988;3453	76;575;576;577;578;579;580;581;582;583;584;585;1372;1373;1374;1375;1376;1377;1378;2491;2492;2493;2494;2495;2496;2497;3837;3838;3839;3840;3841;3842;4555;4556;4557;4558;4559;4560;4561;5932;5933;5934;6131;6132;6133;6134;7323;7324;8558;8559;8560;8561;8562	113;841;842;843;844;845;846;847;848;849;850;851;852;853;854;855;856;857;2017;2018;2019;2020;2021;2022;2023;2024;2025;2026;2027;2028;2029;2030;2031;3668;3669;3670;3671;3672;3673;3674;3675;3676;3677;3678;3679;3680;3681;3682;3683;3684;5712;5713;5714;5715;5716;5717;5718;5719;5720;5721;5722;5723;5724;5725;5726;5727;5728;5729;5730;5731;5732;5733;5734;5735;5736;5737;5738;6713;6714;6715;6716;6717;6718;67…	113;841;848;2024;2030;3680;3684;5714;6722;8783;8784;9044;10693;12587
RPS9B_YBR189W	RPS9B_YBR189W	20	20	1		1	20	20	1	5	20	5	20	1	1	69.7	69.7	8.2	22.298	195	195	0	113.87	21	69.7	3067100000	47733000	3019400000	306710000	4773300	301940000	148810000	2925800000	5	41	46				251	400;1080;1309;1369;1466;1608;1646;1647;1666;1837;1838;2248;2372;2382;2394;3044;3045;3092;3093;3094	True;True;True;True;True;True;True;True;True;True;True;True;True;True;True;True;True;True;True;True	425;1152;1386;1452;1555;1705;1745;1746;1768;1956;1957;2418;2419;2547;2557;2571;3267;3268;3318;3319;3320	1022;2767;2768;2769;3437;3438;3585;3586;3587;3830;4233;4342;4343;4344;4345;4388;4389;4390;4391;4877;4878;4879;5979;5980;5981;5982;6244;6263;6264;6296;8051;8052;8204;8205;8206;8207;8208	1503;4067;4068;4069;4070;5125;5126;5348;5349;5350;5703;5704;6267;6268;6269;6425;6426;6427;6428;6429;6430;6483;6484;6485;6486;6487;6488;7223;7224;7225;8840;8841;8842;8843;8844;8845;8846;9206;9236;9237;9276;11848;11849;11850;12074;12075;12076;12077;12078	1503;4068;5125;5348;5703;6267;6427;6429;6484;7223;7225;8846;9206;9236;9276;11848;11850;12074;12075;12077	226	147
CON__P35908;CON__Q6NXH9	CON__P35908	48;6	43;5	29;0		2	48	43	29	42	37	37	34	24	23	72.7	70.2	53.5	65.865	645	645;539	0	323.31	61.7	67.6	3060700000	2192200000	868440000	78479000	56211000	22268000	4861200000	919570000	60	46	106			+	39	4;209;230;458;474;555;702;703;749;858;864;871;874;875;993;1067;1068;1156;1157;1471;1582;1611;1749;1769;1784;1833;1834;2083;2091;2164;2165;2166;2410;2456;2556;2607;2714;2761;2762;2956;3041;3042;3171;3351;3352;3359;3384;3406	True;True;True;True;True;True;True;True;False;True;True;True;True;True;True;True;True;False;False;True;True;True;True;True;True;True;True;True;True;True;True;True;True;True;True;True;True;True;True;True;True;True;True;False;False;True;True;True	4;224;245;486;487;505;506;589;747;748;796;909;915;924;927;928;1057;1139;1140;1229;1230;1560;1679;1708;1859;1881;1897;1952;1953;2238;2248;2332;2333;2334;2587;2635;2743;2800;2913;2967;2968;3170;3171;3264;3265;3402;3595;3596;3603;3628;3650	6;525;568;569;570;1141;1142;1176;1177;1178;1351;1675;1676;1677;1678;1679;1680;1681;1799;1800;1801;1802;1803;1804;1805;1806;1807;1808;2135;2136;2143;2181;2182;2195;2196;2197;2198;2489;2490;2736;2737;2738;2739;2740;2999;3000;3001;3002;3003;3004;3844;3845;3846;4156;4157;4158;4159;4247;4664;4665;4702;4735;4736;4870;4871;4872;4873;5556;5557;5558;5582;5583;5584;5791;5792;5793;5794;5795;5796;6325;6434;6…	6;769;832;833;834;835;836;1671;1672;1717;1718;1719;1990;2445;2446;2447;2448;2449;2450;2451;2452;2453;2454;2455;2635;2636;2637;2638;2639;2640;2641;2642;2643;2644;2645;2646;2647;2648;2649;2650;3144;3145;3158;3159;3215;3216;3234;3235;3236;3237;3666;3667;4030;4031;4032;4033;4034;4035;4460;4461;4462;4463;4464;4465;4466;5740;5741;5742;6143;6144;6145;6146;6290;6894;6895;6896;6950;6999;7000;7215;7216;721…	6;769;835;1672;1719;1990;2447;2451;2636;3145;3159;3215;3234;3237;3666;4031;4035;4460;4466;5741;6146;6290;6894;6950;7000;7215;7218;8220;8253;8553;8554;8558;9307;9453;9774;10079;10431;10625;10626;11418;11840;11844;12407;13039;13040;13069;13211;13292	54;55;56;57	263;300;343;473
TMA16_YOR252W	TMA16_YOR252W	17	17	17		1	17	17	17	17	14	17	14	17	14	72.5	72.5	72.5	20.839	178	178	0	100.24	72.5	62.4	3059500000	2175100000	884380000	339940000	241680000	98264000	4656700000	1057300000	48	22	70				286	68;69;274;352;425;524;525;526;758;957;1264;2068;2175;2313;2335;2417;3122	True;True;True;True;True;True;True;True;True;True;True;True;True;True;True;True;True	73;74;292;372;452;557;558;559;807;808;1019;1340;2223;2344;2488;2510;2594;3351;3352	155;156;157;158;684;855;856;1077;1282;1283;1284;1285;1286;1287;1288;1289;1290;1291;1292;1836;1837;1838;1839;1840;1841;2404;2405;2406;2407;2408;3278;3279;3280;5525;5526;5821;5822;5823;5824;5825;5826;6110;6111;6156;6157;6158;6338;8310;8311;8312;8313	235;236;237;238;239;240;241;242;1007;1250;1251;1585;1885;1886;1887;1888;1889;1890;1891;1892;1893;1894;1895;1896;1897;1898;1899;1900;1901;1902;2681;2682;2683;2684;2685;2686;2687;2688;2689;3535;3536;3537;3538;3539;3540;4902;4903;4904;4905;4906;8171;8172;8604;8605;8606;8607;8608;8609;8610;8611;8612;8613;9013;9014;9015;9076;9077;9078;9327;12224;12225;12226;12227;12228	237;242;1007;1251;1585;1887;1889;1898;2687;3538;4904;8172;8609;9013;9077;9327;12225	254;255	64;145
RPL6A_YML073C	RPL6A_YML073C	17	8	8		1	17	8	8	16	15	8	8	8	8	68.8	35.2	35.2	19.961	176	176	0	199.01	60.2	64.2	2849500000	842990000	2006500000	284950000	84299000	200650000	2115000000	1750100000	25	30	55				200	51;252;489;490;554;761;1091;1405;2049;2319;3047;3182;3183;3244;3245;3329;3463	True;False;True;True;True;False;True;True;True;False;False;False;False;False;False;True;False	55;269;521;522;588;811;1164;1489;2201;2494;3271;3415;3416;3479;3480;3573;3710	116;117;118;645;1209;1210;1211;1212;1213;1214;1215;1349;1350;1846;1847;1848;1849;1850;1851;1852;1853;1854;1855;2805;2806;2807;2808;2809;2810;2811;2812;2813;2814;2815;2816;3682;3683;3684;3685;5486;5487;6120;6121;6122;8058;8059;8060;8061;8062;8467;8468;8469;8470;8471;8610;8611;8612;8820;8821;8822;8823;8824;9166	173;174;175;176;958;1768;1769;1770;1771;1772;1773;1774;1775;1776;1777;1778;1779;1988;1989;2696;2697;2698;2699;2700;2701;2702;2703;2704;2705;2706;2707;2708;2709;2710;2711;2712;2713;2714;2715;2716;2717;4121;4122;4123;4124;4125;4126;4127;4128;4129;4130;4131;4132;4133;4134;4135;4136;4137;4138;4139;4140;4141;4142;4143;4144;4145;4146;4147;5493;5494;5495;5496;5497;5498;8112;8113;9026;9027;9028;9029;9030…	174;958;1773;1779;1989;2703;4141;5495;8112;9029;11858;12447;12449;12657;12658;12962;13469
RPS19B_YNL302C;RPS19A_YOL121C	RPS19B_YNL302C;RPS19A_YOL121C	14;14	14;14	14;14	;	2	14	14	14	0	14	0	14	0	14	75	75	75	15.891	144	144;144	0	171.6	0	75	2681500000	0	2681500000	297940000	0	297940000	0	2681500000	0	20	20				225	394;453;1078;1079;1115;1186;1308;1511;1555;1665;2235;2957;2958;3162	True;True;True;True;True;True;True;True;True;True;True;True;True;True	418;480;1150;1151;1188;1259;1385;1603;1649;1767;2405;3172;3173;3393	990;1128;1129;2764;2765;2766;2883;3096;3436;3964;4072;4387;5952;7782;7783;7784;8411	1453;1657;1658;4064;4065;4066;4268;4269;4624;4625;4626;5124;5899;6036;6481;6482;8805;8806;11419;11420;11421;12372;12373	1453;1657;4064;4066;4268;4624;5124;5899;6036;6481;8806;11420;11421;12373
RPS0B_YLR048W;RPS0A_YGR214W	RPS0B_YLR048W;RPS0A_YGR214W	10;9	10;9	10;9	;	2	10	10	10	3	10	3	10	3	10	48.4	48.4	48.4	27.962	252	252;252	0	175.32	16.7	48.4	2536100000	18736000	2517400000	211350000	1561300	209780000	47037000	2484200000	3	35	38				214	698;791;1207;1635;1927;2168;2169;2182;2596;2930	True;True;True;True;True;True;True;True;True;True	743;842;1281;1734;2048;2336;2337;2351;2788;3143;3144	1661;1662;1663;1664;1945;1946;3139;3140;3141;3142;3143;4318;5093;5798;5799;5800;5801;5839;6819;6820;7695;7696	2422;2423;2424;2425;2426;2427;2428;2856;2857;2858;2859;2860;4685;4686;4687;4688;4689;4690;4691;4692;4693;6393;7550;7551;8561;8562;8563;8564;8565;8566;8567;8568;8569;8570;8633;9980;9981;11287;11288	2426;2857;4686;6393;7551;8561;8567;8633;9980;11288	203	198
RSA4_YCR072C	RSA4_YCR072C	28	28	28		1	28	28	28	0	28	0	28	0	28	51.7	51.7	51.7	57.025	515	515	0	226.13	0	51.7	2475600000	0	2475600000	85365000	0	85365000	0	2373900000	0	56	56				259	139;450;669;769;770;880;1181;1182;1355;1380;1407;1502;1775;1776;1935;1946;2001;2523;2680;2705;2706;2843;3027;3198;3291;3317;3321;3400	True;True;True;True;True;True;True;True;True;True;True;True;True;True;True;True;True;True;True;True;True;True;True;True;True;True;True;True	152;477;710;819;820;933;1254;1255;1436;1437;1463;1491;1594;1887;1888;2056;2067;2150;2151;2708;2876;2902;2903;3053;3249;3250;3431;3531;3561;3565;3644	357;1124;1583;1876;1877;1878;1879;2212;3089;3090;3558;3559;3612;3690;3937;4717;4718;5115;5116;5157;5370;5371;6560;7059;7060;7061;7108;7109;7493;8015;8016;8017;8505;8727;8791;8792;8801;9027;9028	533;1652;2310;2753;2754;2755;2756;2757;2758;2759;2760;2761;3256;3257;4612;4613;4614;4615;5311;5312;5384;5505;5867;6972;6973;7580;7581;7582;7648;7940;7941;9614;9615;10321;10322;10323;10324;10325;10326;10327;10399;10400;10401;10971;11788;11789;11790;11791;12494;12807;12808;12912;12913;12914;12927;13274;13275;13276	533;1652;2310;2755;2761;3257;4612;4614;5311;5384;5505;5867;6972;6973;7581;7648;7940;9614;10326;10399;10401;10971;11790;12494;12808;12913;12927;13274	232;233;234	159;179;274
RPS18B_YML026C;RPS18A_YDR450W	RPS18B_YML026C;RPS18A_YDR450W	16;16	16;16	16;16	;	2	16	16	16	2	15	2	15	2	15	75.3	75.3	75.3	17.037	146	146;146	0	144.57	15.1	75.3	2473800000	7027200	2466800000	247380000	702720	246680000	0	2356500000	1	36	37				224	31;66;470;1278;1347;1354;1366;1764;1843;2269;2325;2426;2427;2611;3450;3451	True;True;True;True;True;True;True;True;True;True;True;True;True;True;True;True	35;71;500;1355;1427;1428;1435;1449;1875;1962;2441;2500;2603;2604;2804;3697;3698	75;152;1162;1163;3363;3364;3540;3541;3542;3543;3544;3557;3579;4692;4693;4694;4886;6016;6017;6018;6135;6358;6359;6884;6885;6886;9145;9146	112;232;1696;1697;5027;5028;5029;5288;5289;5290;5291;5292;5293;5308;5309;5310;5342;6937;6938;6939;7233;8893;8894;8895;8896;8897;8898;9047;9357;9358;10091;10092;10093;10094;10095;10096;13440;13441	112;232;1697;5027;5293;5309;5342;6937;7233;8898;9047;9357;9358;10092;13440;13441	211	73
RPL10_YLR075W	RPL10_YLR075W	20	20	20		1	20	20	20	13	20	13	20	13	20	52.5	52.5	52.5	25.361	221	221	0	102.48	45.7	52.5	2439500000	338160000	2101300000	221770000	30742000	191030000	791920000	2007800000	21	56	77				150	350;436;437;467;468;483;527;826;983;984;1359;1443;1444;1577;1985;2866;3037;3316;3401;3424	True;True;True;True;True;True;True;True;True;True;True;True;True;True;True;True;True;True;True;True	370;463;464;497;498;515;560;877;1047;1048;1441;1529;1530;1674;2126;2127;3078;3260;3560;3645;3670;3671	853;1094;1095;1096;1097;1098;1159;1160;1196;1197;1198;1199;1293;1294;2065;2066;2067;2068;2466;2467;2468;3564;3767;3768;3769;4139;4140;4141;4142;4143;5322;5323;5324;5325;5326;5327;7538;7539;7540;7541;8032;8033;8034;8787;8788;8789;8790;9029;9030;9094;9095;9096;9097;9098	1248;1607;1608;1609;1610;1611;1612;1613;1693;1694;1745;1746;1747;1748;1749;1750;1751;1752;1903;1904;1905;1906;1907;3041;3042;3043;3044;3045;3046;3047;3048;3622;3623;3624;3625;5319;5615;5616;5617;6123;6124;6125;6126;6127;6128;6129;7881;7882;7883;7884;7885;7886;11031;11032;11033;11034;11817;11818;11819;11820;11821;11822;11823;11824;11825;12906;12907;12908;12909;12910;12911;13277;13278;13279;13280;1…	1248;1607;1612;1693;1694;1748;1906;3042;3624;3625;5319;5615;5617;6124;7886;11032;11818;12907;13278;13378	155;156	76;102
YBL028C_YBL028C	YBL028C_YBL028C	13	13	13		1	13	13	13	8	11	8	11	8	11	63.2	63.2	63.2	12.401	106	106	0	60.239	37.7	63.2	2412600000	932780000	1479900000	603160000	233190000	369960000	1966700000	1521900000	17	22	39				299	364;519;520;521;1017;1307;1323;1412;1413;1453;1456;2253;2254	True;True;True;True;True;True;True;True;True;True;True;True;True	385;551;552;553;554;1083;1384;1403;1497;1498;1499;1539;1542;1543;2425;2426	895;1273;1274;1275;1276;1277;1278;2565;3430;3431;3432;3433;3434;3435;3501;3502;3697;3698;3699;3700;3701;3702;3703;3791;3794;3795;3796;3797;3798;3799;5993;5994;5995	1317;1876;1877;1878;1879;1880;1881;3776;5114;5115;5116;5117;5118;5119;5120;5121;5122;5123;5232;5233;5234;5235;5236;5512;5513;5514;5515;5516;5517;5518;5648;5651;5652;5653;5654;5655;5656;8860;8861;8862	1317;1878;1879;1881;3776;5120;5234;5513;5518;5648;5652;8860;8861	257	59
RPL22A_YLR061W	RPL22A_YLR061W	8	8	5		1	8	8	5	6	6	6	6	3	5	79.3	79.3	66.1	13.693	121	121	0	270.76	68.6	72.7	2406200000	858390000	1547900000	481250000	171680000	309570000	1744200000	1688000000	28	43	71				167	810;1123;1496;1607;2127;2818;3054;3415	True;True;True;True;True;True;True;True	861;1196;1588;1704;2294;3028;3279;3659	2013;2897;3926;4228;4229;4230;4231;4232;5697;5698;5699;5700;7425;7426;7427;7428;8086;8087;8088;8089;8090;8091;8092;8093;8094;8095;8096;8097;8098;8099;8100;8101;8102;8103;8104;8105;8106;8107;8108;8109;9068	2959;4288;5852;6256;6257;6258;6259;6260;6261;6262;6263;6264;6265;6266;8422;8423;8424;8425;8426;8427;8428;8429;10845;10846;10847;10848;10849;10850;10851;10852;10853;10854;10855;10856;10857;10858;10859;10860;10861;11895;11896;11897;11898;11899;11900;11901;11902;11903;11904;11905;11906;11907;11908;11909;11910;11911;11912;11913;11914;11915;11916;11917;11918;11919;11920;11921;11922;11923;11924;11925;1…	2959;4288;5852;6256;8427;10846;11923;13339
RPS14A_YCR031C	RPS14A_YCR031C	14	14	1		1	14	14	1	4	14	4	14	1	1	73	73	5.1	14.536	137	137	0	100.41	24.8	73	2298100000	17144000	2280900000	328290000	2449200	325840000	27507000	2257500000	4	29	33				219	29;324;356;417;678;1146;1147;1196;1197;1358;2630;2872;2916;3118	True;True;True;True;True;True;True;True;True;True;True;True;True;True	32;33;344;376;444;720;1219;1220;1269;1270;1440;2824;3084;3129;3346;3347	72;73;804;868;869;1067;1596;2970;2971;2972;2973;2974;3116;3117;3118;3119;3120;3562;3563;6943;6944;7552;7553;7660;7661;8300;8301;8302	107;108;109;110;1181;1266;1267;1268;1572;2325;4409;4410;4411;4412;4413;4414;4415;4659;4660;4661;4662;4663;4664;5317;5318;10174;10175;11046;11047;11227;11228;12210;12211;12212;12213	110;1181;1266;1572;2325;4409;4414;4659;4663;5317;10174;11047;11227;12210	204	61
RPS17B_YDR447C;RPS17A_YML024W	RPS17B_YDR447C;RPS17A_YML024W	15;15	15;15	15;15	;	2	15	15	15	3	15	3	15	3	15	70.6	70.6	70.6	15.803	136	136;136	0	187.69	30.1	70.6	2287100000	12354000	2274800000	381190000	2058900	379130000	30928000	2251100000	3	33	36				223	429;638;1121;1122;1295;1403;1630;1631;1812;1831;1900;1901;2369;2583;2623	True;True;True;True;True;True;True;True;True;True;True;True;True;True;True	456;678;1194;1195;1372;1486;1729;1730;1929;1950;2019;2020;2544;2773;2817	1081;1082;1526;1527;2894;2895;2896;3408;3675;3676;3677;3678;4306;4307;4308;4817;4818;4865;4866;4867;5032;5033;5034;5035;5036;6240;6784;6926;6927;6928;6929;6930	1589;1590;2232;2233;4284;4285;4286;4287;5090;5485;5486;5487;5488;5489;6371;6372;6373;6374;7131;7132;7210;7211;7212;7462;7463;7464;7465;7466;7467;9202;9930;9931;10153;10154;10155;10156;10157;10158	1589;2233;4285;4287;5090;5486;6371;6374;7131;7212;7462;7464;9202;9930;10154	210	58
RPS20_YHL015W	RPS20_YHL015W	13	13	13		1	13	13	13	4	13	4	13	4	13	66.9	66.9	66.9	13.907	121	121	0	120.39	24	66.9	2252400000	19796000	2232600000	281550000	2474500	279080000	44994000	2208700000	4	30	34				229	584;1333;1440;2008;2260;2464;2465;2993;3051;3052;3129;3392;3393	True;True;True;True;True;True;True;True;True;True;True;True;True	620;1413;1526;2159;2432;2645;2646;3212;3213;3276;3277;3359;3636;3637	1413;1414;3522;3523;3763;5387;5388;6004;6449;6450;7908;7909;7910;8083;8084;8327;8328;8997;8998;8999;9000;9001;9002;9003;9004	2066;2067;2068;2069;5265;5266;5611;7963;7964;8877;8878;9468;9469;11630;11631;11632;11633;11890;11891;11892;12253;12254;12255;13227;13228;13229;13230;13231;13232;13233;13234;13235;13236;13237	2068;5266;5611;7963;8877;9468;9469;11631;11890;11892;12255;13228;13235	214	84
RPL17A_YKL180W	RPL17A_YKL180W	21	1	1		1	21	1	1	18	18	1	1	1	1	75	5.4	5.4	20.549	184	184	0	5.884	72.3	67.9	2241800000	898850000	1342900000	320250000	128410000	191840000	2042200000	1315600000	8	8	16				159	238;654;655;759;806;807;914;915;1269;1270;1960;2344;2445;2738;2776;3232;3362;3363;3372;3373;3410	False;False;False;False;False;False;False;False;False;False;False;False;False;False;False;False;False;False;False;False;True	253;254;695;696;809;857;858;971;972;1345;1346;2082;2519;2622;2942;2983;3467;3606;3607;3616;3617;3654	592;593;594;595;596;1556;1557;1558;1842;1843;1986;1987;1988;1989;1990;1991;1992;1993;1994;1995;1996;1997;1998;1999;2000;2001;2002;2003;2004;2005;2006;2007;2008;2009;2293;2294;2295;2296;2297;3291;3292;3293;3294;3295;3296;3297;3298;3299;3300;3301;3302;3303;3304;3305;3306;3307;3308;3309;3310;3311;3312;3313;3314;3315;3316;3317;3318;3319;3320;3321;3322;3323;3324;3325;3326;3327;3328;3329;3330;3331;3332…	870;871;872;873;874;2279;2280;2281;2282;2283;2690;2691;2692;2919;2920;2921;2922;2923;2924;2925;2926;2927;2928;2929;2930;2931;2932;2933;2934;2935;2936;2937;2938;2939;2940;2941;2942;2943;2944;2945;2946;2947;2948;2949;2950;2951;2952;2953;2954;2955;3369;3370;3371;3372;3373;3374;3375;4919;4920;4921;4922;4923;4924;4925;4926;4927;4928;4929;4930;4931;4932;4933;4934;4935;4936;4937;4938;4939;4940;4941;4942…	872;2281;2283;2691;2940;2955;3370;3375;4921;4930;7722;9116;9395;10506;10680;12624;13076;13079;13126;13129;13317
RPS6B_YBR181C;RPS6A_YPL090C	RPS6B_YBR181C;RPS6A_YPL090C	19;19	19;19	19;19	;	2	19	19	19	5	19	5	19	5	19	47.9	47.9	47.9	26.996	236	236;236	0	187.76	25.8	47.9	2223300000	36614000	2186700000	277920000	4576800	273340000	83221000	2173800000	7	47	54				246	477;504;505;718;719;847;848;1194;1195;1310;1422;1423;1431;1432;1787;1981;2171;2806;2807	True;True;True;True;True;True;True;True;True;True;True;True;True;True;True;True;True;True;True	509;536;537;765;766;898;899;1267;1268;1387;1508;1509;1517;1518;1900;2119;2339;3014;3015	1184;1185;1239;1240;1241;1242;1243;1244;1715;1716;1717;1718;1719;2102;2103;3113;3114;3115;3439;3712;3713;3733;3734;3735;3736;3737;3738;4741;5299;5803;5804;5805;5806;7387;7388;7389;7390;7391;7392	1726;1727;1728;1729;1822;1823;1824;1825;1826;1827;1828;1829;2505;2506;2507;2508;2509;2510;2511;3089;3090;4654;4655;4656;4657;4658;5127;5529;5530;5566;5567;5568;5569;5570;5571;5572;5573;5574;5575;7006;7007;7855;8572;8573;8574;8575;10779;10780;10781;10782;10783;10784;10785;10786;10787;10788	1727;1823;1828;2506;2509;3089;3090;4654;4657;5127;5529;5530;5568;5573;7006;7855;8573;10779;10784
RPS24B_YIL069C;RPS24A_YER074W	RPS24B_YIL069C;RPS24A_YER074W	19;19	19;19	19;19	;	2	19	19	19	4	19	4	19	4	19	73.3	73.3	73.3	15.329	135	135;135	0	91.21	29.6	73.3	2170000000	20625000	2149400000	361670000	3437600	358240000	46880000	2125200000	4	33	37				234	43;190;346;579;580;1177;1421;1451;1503;1551;1605;1606;2232;2457;2458;2730;2731;3113;3377	True;True;True;True;True;True;True;True;True;True;True;True;True;True;True;True;True;True;True	47;205;366;615;616;1250;1507;1537;1595;1645;1702;1703;2402;2636;2637;2934;2935;3341;3621	99;478;842;843;844;845;1402;1403;1404;3069;3711;3788;3938;3939;3940;3941;3942;4064;4065;4226;4227;5941;6436;6437;6438;7177;7178;7179;8287;8288;8944	148;694;1232;1233;1234;1235;1236;2055;2056;2057;4567;5527;5528;5641;5642;5868;5869;5870;5871;5872;5873;6028;6029;6253;6254;6255;8793;9454;9455;9456;9457;10489;10490;10491;12193;12194;12195;12196;13137	148;694;1232;2055;2057;4567;5527;5642;5869;6029;6253;6255;8793;9455;9457;10489;10491;12194;13137
ERB1_YMR049C	ERB1_YMR049C	42	42	42		1	42	42	42	5	42	5	42	5	42	47.8	47.8	47.8	91.704	807	807	0	323.31	9.2	47.8	2109400000	9583200	2099800000	60269000	273810	59995000	22136000	2076600000	5	87	92				59	331;368;408;495;496;497;515;727;803;804;839;840;842;886;1057;1099;1100;1360;1361;1430;1510;1521;1561;1786;1816;1817;1818;1836;2031;2084;2116;2135;2309;2346;2562;2577;2626;2871;2896;3109;3170;3292	True;True;True;True;True;True;True;True;True;True;True;True;True;True;True;True;True;True;True;True;True;True;True;True;True;True;True;True;True;True;True;True;True;True;True;True;True;True;True;True;True;True	351;389;435;527;528;529;547;774;854;855;890;891;893;939;1127;1172;1173;1442;1443;1516;1602;1614;1656;1899;1935;1936;1937;1955;2182;2239;2282;2302;2482;2521;2749;2765;2820;3083;3109;3337;3401;3532	817;900;1054;1223;1224;1225;1226;1268;1733;1734;1982;1983;1984;2089;2090;2091;2093;2222;2676;2677;2836;2837;3565;3566;3567;3568;3732;3961;3962;3963;3998;4084;4085;4738;4739;4740;4829;4830;4831;4832;4833;4834;4875;4876;5426;5559;5662;5717;6098;6099;6183;6705;6766;6937;6938;7551;7612;7613;7614;7615;7616;8282;8283;8431;8432;8433;8434;8435;8728;8729;8730	1197;1322;1554;1792;1793;1794;1795;1796;1870;2535;2536;2537;2915;2916;2917;3071;3072;3073;3075;3270;3941;3942;4186;4187;5320;5321;5322;5323;5324;5325;5563;5564;5565;5896;5897;5898;5949;5950;6055;6056;7002;7003;7004;7005;7145;7146;7147;7148;7149;7150;7151;7152;7153;7154;7155;7156;7220;7221;7222;8015;8223;8371;8460;8461;8997;8998;9120;9811;9906;9907;10165;10166;11044;11045;11155;11156;11157;11158;1…	1197;1322;1554;1793;1794;1796;1870;2535;2915;2916;3071;3073;3075;3270;3941;4186;4187;5320;5324;5564;5896;5950;6056;7003;7146;7150;7154;7220;8015;8223;8371;8461;8997;9120;9811;9907;10165;11045;11157;12186;12400;12810	69	643
RPS8B_YER102W;RPS8A_YBL072C	RPS8B_YER102W;RPS8A_YBL072C	10;10	10;10	10;10	;	2	10	10	10	6	10	6	10	6	10	52.5	52.5	52.5	22.489	200	200;200	0	161.76	30.5	52.5	2082200000	110660000	1971500000	260280000	13833000	246440000	305110000	1914200000	9	25	34				249	13;1120;1164;1166;1167;1420;1953;1954;2159;2316	True;True;True;True;True;True;True;True;True;True	13;1193;1237;1239;1240;1506;2074;2075;2327;2491	29;30;2890;2891;2892;2893;3015;3016;3017;3020;3021;3022;3023;3024;3025;3710;5176;5177;5178;5759;5760;5761;5762;6115;6116	41;42;43;44;4277;4278;4279;4280;4281;4282;4283;4479;4480;4481;4482;4485;4486;4487;4488;4489;4490;4491;4492;5526;7682;7683;7684;8507;8508;8509;8510;9019;9020;9021;9022	41;4278;4480;4486;4490;5526;7683;7684;8507;9019
RPS5_YJR123W	RPS5_YJR123W	14	14	14		1	14	14	14	2	14	2	14	2	14	44	44	44	25.038	225	225	0	88.701	11.6	44	1997300000	4339000	1993000000	181570000	394450	181180000	9862100	1920500000	2	36	38				245	207;344;996;997;1385;1902;2214;2280;2395;2396;2422;2842;3192;3325	True;True;True;True;True;True;True;True;True;True;True;True;True;True	222;364;1060;1061;1468;2021;2022;2023;2384;2452;2572;2573;2599;3052;3425;3569	523;838;839;2498;2499;2500;3623;3624;5037;5038;5039;5040;5909;6040;6041;6297;6298;6299;6351;7489;7490;7491;7492;8487;8488;8489;8805	766;767;1225;1226;1227;3685;3686;3687;5400;5401;7468;7469;7470;7471;8748;8926;8927;9277;9278;9279;9346;9347;10961;10962;10963;10964;10965;10966;10967;10968;10969;10970;12473;12474;12475;12476;12477;12931	766;1225;3685;3687;5400;7470;8748;8926;9277;9279;9347;10962;12474;12931	223;224	98;99
STM1_YLR150W	STM1_YLR150W	21	21	21		1	21	21	21	1	21	1	21	1	21	66.7	66.7	66.7	29.995	273	273	0	323.31	6.2	66.7	1953000000	3569200	1949500000	162750000	297430	162450000	0	1916800000	1	43	44				278	33;465;492;498;606;940;1165;1367;1438;1544;1545;1560;2060;2131;2192;2193;2555;2629;2777;2778;3193	True;True;True;True;True;True;True;True;True;True;True;True;True;True;True;True;True;True;True;True;True	37;495;524;530;642;1001;1238;1450;1524;1638;1639;1655;2215;2298;2362;2363;2742;2823;2984;2985;3426	77;1155;1219;1227;1460;1461;1462;2363;3018;3019;3580;3581;3582;3758;3759;3760;4055;4056;4082;4083;5512;5707;5708;5863;5864;6678;6941;6942;7315;7316;7317;7318;8490;8491	114;1689;1787;1788;1797;2136;2137;2138;2139;2140;2141;3475;4483;4484;5343;5344;5345;5606;5607;5608;6018;6019;6020;6053;6054;8149;8150;8446;8447;8667;8668;9772;10171;10172;10173;10682;10683;10684;10685;10686;10687;10688;12478;12479	114;1689;1787;1797;2137;3475;4484;5345;5607;6018;6019;6054;8150;8446;8667;8668;9772;10173;10682;10687;12478
RPS13_YDR064W	RPS13_YDR064W	10	10	10		1	10	10	10	7	10	7	10	7	10	54.3	54.3	54.3	17.029	151	151	0	85.944	42.4	54.3	1913800000	67774000	1846100000	212650000	7530400	205120000	159500000	1832300000	11	30	41				218	895;929;1436;1705;1882;2621;2622;2979;2980;3361	True;True;True;True;True;True;True;True;True;True	950;988;1522;1811;2001;2815;2816;3197;3198;3605	2256;2257;2338;2339;3744;3745;3746;3747;3748;3749;4540;4541;4542;4992;4993;4994;6923;6924;6925;7880;7881;7882;8895;8896	3316;3317;3318;3319;3440;3441;3442;3443;5581;5582;5583;5584;5585;5586;5587;5588;6694;6695;6696;6697;6698;7398;7399;7400;7401;7402;7403;10146;10147;10148;10149;10150;10151;10152;11586;11587;11588;11589;11590;11591;13074;13075	3317;3441;5582;6695;7399;10148;10151;11586;11591;13074
RPS7B_YNL096C	RPS7B_YNL096C	19	19	10		1	19	19	10	2	19	2	19	1	10	76.8	76.8	50.5	21.634	190	190	0	115.78	11.6	76.8	1907500000	6725500	1900800000	158960000	560460	158400000	0	1894100000	2	37	39				248	26;168;462;463;548;549;1110;1256;1663;2245;2359;2809;2897;2899;3139;3140;3154;3421;3422	True;True;True;True;True;True;True;True;True;True;True;True;True;True;True;True;True;True;True	29;181;492;493;581;582;1183;1332;1765;2415;2534;3017;3110;3112;3369;3370;3371;3385;3666;3667	61;440;1151;1152;1153;1336;1337;2869;2870;2871;3257;3258;4382;4383;5973;6216;7395;7396;7617;7619;8350;8351;8352;8353;8354;8389;9083;9084;9085	92;648;649;1683;1684;1685;1686;1687;1968;1969;4242;4243;4244;4245;4246;4247;4868;4869;4870;6473;6474;6475;8833;8834;9173;10793;10794;10795;10796;11162;11164;12282;12283;12284;12285;12286;12287;12334;13359;13360;13361	92;649;1684;1685;1968;1969;4242;4869;6474;8833;9173;10794;11162;11164;12283;12286;12334;13359;13361	225	129
HAS1_YMR290C	HAS1_YMR290C	29	29	29		1	29	29	29	6	29	6	29	6	29	60.6	60.6	60.6	56.717	505	505	0	306.93	13.5	60.6	1880400000	15464000	1864900000	60658000	498840	60159000	35148000	1815300000	5	65	70				69	146;434;589;715;887;1027;1125;1225;1240;1250;1251;1318;1741;1879;1972;2054;2274;2275;2296;2589;2631;2659;2752;2755;2853;2910;2990;3184;3200	True;True;True;True;True;True;True;True;True;True;True;True;True;True;True;True;True;True;True;True;True;True;True;True;True;True;True;True;True	159;461;625;761;940;1093;1094;1198;1299;1315;1326;1327;1397;1851;1998;2104;2105;2206;2446;2447;2468;2469;2779;2780;2825;2854;2958;2961;3063;3123;3209;3417;3433	367;1091;1428;1709;2223;2584;2585;2900;2901;3190;3191;3230;3246;3247;3248;3487;3488;3489;3490;4652;4653;4654;4987;4988;5257;5258;5259;5499;6025;6026;6078;6079;6794;6795;6796;6797;6798;6945;6946;7013;7014;7015;7252;7257;7258;7511;7645;7646;7903;7904;8472;8507;8508	544;1603;2090;2091;2499;3271;3272;3814;3815;3816;4292;4293;4294;4295;4773;4774;4775;4835;4854;4855;4856;4857;5216;5217;5218;5219;6881;6882;6883;7392;7393;7787;7788;7789;8134;8135;8905;8906;8907;8976;8977;9942;9943;9944;9945;9946;9947;9948;9949;10176;10177;10263;10264;10265;10594;10595;10596;10597;10602;10603;10604;10991;10992;11201;11202;11203;11621;11622;11623;12452;12497;12498;12499	544;1603;2091;2499;3271;3814;4293;4774;4835;4854;4857;5218;6882;7393;7787;8135;8905;8907;8976;9943;10176;10263;10595;10604;10992;11202;11622;12452;12497	72;73;74;75;76;77	60;65;167;210;225;392
ASC1_YMR116C	ASC1_YMR116C	14	14	14		1	14	14	14	2	14	2	14	2	14	53.3	53.3	53.3	34.805	319	319	0	154.61	6.6	53.3	1848900000	9186600	1839800000	115560000	574160	114990000	20880000	1788100000	1	44	45				9	21;253;254;361;388;953;1009;1947;2474;2475;3074;3286;3295;3477	True;True;True;True;True;True;True;True;True;True;True;True;True;True	22;270;271;272;381;382;411;1015;1074;2068;2655;2656;2657;2658;3300;3526;3535;3725	49;646;647;648;649;880;881;882;883;884;885;956;2396;2536;5158;5159;5160;6466;6467;6468;6469;6470;8168;8716;8736;9217;9218	74;75;959;960;961;962;963;1286;1287;1288;1289;1290;1291;1292;1293;1294;1295;1408;3525;3526;3527;3736;3737;3738;3739;7649;7650;7651;7652;7653;7654;9499;9500;9501;9502;9503;9504;12029;12030;12789;12790;12828;13549;13550;13551;13552;13553	75;959;962;1288;1408;3526;3737;7650;9501;9504;12029;12790;12828;13550	15;16;17	111;221;316
NOP7_YGR103W	NOP7_YGR103W	31	31	31		1	31	31	31	6	31	6	31	6	31	45.3	45.3	45.3	69.876	605	605	0	323.31	13.2	45.3	1816600000	29070000	1787500000	60554000	968980	59585000	67083000	1773100000	6	51	57				116	145;384;441;517;518;627;628;630;640;763;834;999;1037;1137;1212;1224;1478;1643;1790;1839;1840;1958;2076;2440;2441;2997;3032;3254;3323;3446;3447	True;True;True;True;True;True;True;True;True;True;True;True;True;True;True;True;True;True;True;True;True;True;True;True;True;True;True;True;True;True;True	158;407;468;549;550;667;668;670;680;813;885;1063;1104;1210;1286;1298;1567;1742;1903;1958;1959;2080;2231;2617;2618;3217;3255;3489;3567;3693;3694	366;944;945;1111;1270;1271;1272;1503;1504;1505;1512;1532;1857;2082;2502;2503;2620;2939;2940;3150;3187;3188;3189;3856;3857;4329;4330;4744;4880;4881;5184;5185;5538;5539;6383;6384;6385;7922;8024;8624;8625;8626;8627;8803;9138;9139;9140;9141	543;1390;1391;1637;1638;1873;1874;1875;2203;2204;2205;2217;2238;2719;3064;3689;3690;3691;3867;4365;4366;4367;4704;4769;4770;4771;4772;5753;5754;5755;6405;6406;6407;7010;7226;7227;7228;7693;7694;7695;8192;8193;9387;9388;9389;9390;11656;11657;11658;11798;12672;12673;12674;12675;12676;12929;13433;13434;13435;13436	543;1390;1638;1873;1874;2204;2205;2217;2238;2719;3064;3690;3867;4366;4704;4769;5753;6406;7010;7226;7228;7694;8193;9388;9390;11657;11798;12675;12929;13434;13436
YTM1_YOR272W	YTM1_YOR272W	28	28	28		1	28	28	28	2	28	2	28	2	28	60.7	60.7	60.7	51.358	460	460	0	307.59	4.3	60.7	1802900000	9149900	1793800000	81951000	415900	81535000	20914000	1739200000	3	55	58				309	196;206;573;574;612;837;928;1024;1083;1085;1294;1435;1907;1908;1937;2046;2320;2712;2713;2876;2877;2953;2954;2991;2992;3082;3083;3262	True;True;True;True;True;True;True;True;True;True;True;True;True;True;True;True;True;True;True;True;True;True;True;True;True;True;True;True	211;221;607;608;609;610;649;650;888;987;1090;1155;1157;1371;1521;2028;2029;2058;2198;2495;2910;2911;2912;3088;3089;3167;3168;3210;3211;3308;3309;3499	495;522;1393;1394;1395;1396;1478;1479;2087;2333;2334;2335;2336;2337;2580;2786;2787;2789;3406;3407;3742;3743;5047;5048;5049;5050;5118;5480;6123;7128;7129;7130;7131;7564;7565;7770;7771;7772;7773;7905;7906;7907;8186;8187;8188;8652;8653;8654;8655	720;721;765;2046;2047;2048;2049;2172;2173;3069;3435;3436;3437;3438;3439;3810;4092;4093;4094;4096;5087;5088;5089;5579;5580;7479;7480;7481;7482;7483;7484;7584;8103;9032;10427;10428;10429;10430;11069;11070;11071;11405;11406;11407;11408;11409;11410;11624;11625;11626;11627;11628;11629;12051;12052;12053;12702;12703;12704;12705	720;765;2047;2048;2173;3069;3436;3810;4094;4096;5089;5579;7481;7483;7584;8103;9032;10428;10430;11070;11071;11406;11409;11624;11628;12051;12053;12702	260;261;262	28;241;411
RPS11B_YBR048W;RPS11A_YDR025W	RPS11B_YBR048W;RPS11A_YDR025W	16;16	16;16	16;16	;	2	16	16	16	5	16	5	16	5	16	68.6	68.6	68.6	17.749	156	156;156	0	72.467	37.2	68.6	1783300000	25222000	1758100000	178330000	2522200	175810000	58071000	1737100000	5	30	35				216	59;314;328;762;908;1090;1259;1396;2162;2279;2330;2699;2771;2772;3214;3215	True;True;True;True;True;True;True;True;True;True;True;True;True;True;True;True	64;334;348;812;964;1163;1335;1479;2330;2451;2505;2896;2978;2979;3447;3448	135;136;137;789;810;811;1856;2284;2804;3265;3663;5786;5787;5788;5789;6038;6039;6142;7099;7100;7301;7302;7303;7304;8548;8549;8550;8551	201;202;203;1160;1187;1188;1189;2718;3359;4120;4878;5470;5471;8546;8547;8548;8549;8550;8551;8924;8925;9058;9059;9060;10386;10387;10388;10667;10668;10669;10670;12573;12574;12575;12576;12577;12578	202;1160;1187;2718;3359;4120;4878;5471;8547;8925;9059;10387;10667;10670;12573;12575
RLP7_YNL002C	RLP7_YNL002C	22	22	22		1	22	22	22	6	22	6	22	6	22	50.6	50.6	50.6	36.559	322	322	0	151.37	18.3	50.6	1646500000	37316000	1609200000	117610000	2665400	114940000	76590000	1581300000	7	38	45				144	113;179;180;226;227;583;685;946;947;1162;1163;1925;2033;2034;2194;2229;2423;2973;3101;3102;3218;3236	True;True;True;True;True;True;True;True;True;True;True;True;True;True;True;True;True;True;True;True;True;True	123;193;194;241;242;619;729;1007;1008;1235;1236;2046;2184;2185;2364;2399;2600;3190;3327;3328;3452;3471	273;274;275;453;454;455;456;562;563;564;1412;1630;2377;2378;2379;3012;3013;3014;5089;5090;5431;5432;5433;5434;5865;5935;5936;6352;7820;7821;8231;8232;8233;8234;8235;8236;8237;8238;8239;8556;8557;8594	418;419;420;662;663;664;665;666;825;826;827;2065;2379;3500;3501;3502;4476;4477;4478;7543;7544;7545;7546;8024;8025;8026;8027;8028;8669;8787;8788;9348;11479;11480;11481;12113;12114;12115;12116;12117;12118;12119;12120;12121;12122;12123;12583;12584;12585;12635	420;662;665;826;827;2065;2379;3500;3502;4476;4478;7543;8024;8027;8669;8787;9348;11480;12113;12115;12584;12635
RPS27B_YHR021C;RPS27A_YKL156W	RPS27B_YHR021C;RPS27A_YKL156W	7;7	7;7	7;7	;	2	7	7	7	2	7	2	7	2	7	51.2	51.2	51.2	8.8653	82	82;82	0	26.956	28	51.2	1511900000	11381000	1500500000	377970000	2845300	375130000	28714000	1497700000	2	15	17				237	112;1859;1997;2751;2902;3168;3169	True;True;True;True;True;True;True	122;1978;2144;2957;3115;3399;3400	271;272;4932;5361;7251;7624;7625;8425;8426;8427;8428;8429;8430	416;417;7310;7311;7928;10593;11172;11173;12390;12391;12392;12393;12394;12395;12396;12397;12398	417;7310;7928;10593;11172;12391;12398
RPS26A_YGL189C	RPS26A_YGL189C	6	6	3		1	6	6	3	5	6	5	6	2	3	40.3	40.3	10.1	13.505	119	119	0	50.728	39.5	40.3	1417800000	123430000	1294300000	354440000	30859000	323580000	304860000	1270000000	7	11	18				236	409;618;1696;2069;3239;3240	True;True;True;True;True;True	436;658;1801;2224;3474;3475	1055;1056;1057;1491;1492;4483;4484;4485;5527;5528;8598;8599;8600	1555;1556;1557;1558;1559;1560;2187;2188;2189;6607;6608;6609;8173;8174;8175;8176;12641;12642;12643	1556;2187;6607;8174;12641;12643
RPS12_YOR369C	RPS12_YOR369C	6	6	6		1	6	6	6	3	6	3	6	3	6	33.6	33.6	33.6	15.471	143	143	0	45.589	26.6	33.6	1414300000	10688000	1403600000	202040000	1526800	200510000	27068000	1390100000	3	18	21				217	1569;1921;1922;2263;2774;3279	True;True;True;True;True;True	1666;2042;2043;2435;2981;3519	4110;4111;4112;5073;5074;5075;5076;6007;6008;7306;7307;7308;7309;8695	6082;6083;6084;6085;6086;7518;7519;7520;7521;7522;7523;8881;8882;8883;8884;10672;10673;10674;10675;10676;12761	6085;7518;7520;8882;10672;12761
RPS23B_YPR132W;RPS23A_YGR118W	RPS23B_YPR132W;RPS23A_YGR118W	6;6	6;6	6;6	;	2	6	6	6	3	6	3	6	3	6	39.3	39.3	39.3	16.038	145	145;145	0	17.115	18.6	39.3	1384200000	70968000	1313200000	197740000	10138000	187600000	298770000	1175700000	4	11	15				233	109;901;1753;2679;3235;3313	True;True;True;True;True;True	119;957;1864;2875;3470;3557	264;265;2269;4673;4674;7057;7058;8592;8593;8781	408;409;3332;6912;6913;6914;10319;10320;12629;12630;12631;12632;12633;12634;12895	409;3332;6912;10319;12630;12895
DBP10_YDL031W	DBP10_YDL031W	43	43	43		1	43	43	43	42	27	42	27	42	27	43.4	43.4	43.4	112.94	995	995	0	195.12	40.5	31.6	1314700000	975250000	339470000	27390000	20318000	7072200	2035300000	499830000	59	35	94				48	79;80;162;271;289;420;553;591;602;660;973;1013;1045;1077;1246;1282;1346;1442;1507;1532;1583;1590;1650;1988;2030;2072;2100;2266;2282;2338;2383;2526;2557;2729;2764;2852;2931;2941;3231;3318;3394;3469;3470	True;True;True;True;True;True;True;True;True;True;True;True;True;True;True;True;True;True;True;True;True;True;True;True;True;True;True;True;True;True;True;True;True;True;True;True;True;True;True;True;True;True;True	85;86;175;289;307;447;587;627;638;701;1037;1079;1113;1149;1321;1322;1359;1426;1528;1599;1625;1680;1687;1750;2130;2181;2227;2260;2261;2438;2454;2513;2558;2712;2744;2933;2970;2971;3062;3145;3155;3466;3562;3638;3717;3718	199;200;201;202;412;413;414;679;724;725;1071;1347;1348;1430;1454;1565;1566;1567;1568;2447;2550;2551;2552;2553;2644;2645;2762;2763;3239;3240;3387;3388;3539;3766;3951;3952;4018;4019;4020;4160;4161;4181;4182;4353;4354;5330;5425;5532;5533;5605;5606;5607;6012;6043;6044;6171;6265;6576;6577;6683;6684;6685;7176;7273;7274;7275;7276;7277;7278;7510;7697;7698;7699;7700;7725;7726;8586;8587;8793;8794;8795;9005…	318;319;320;321;322;323;604;605;606;995;1066;1067;1068;1576;1986;1987;2093;2129;2291;2292;2293;2294;3600;3601;3754;3755;3756;3757;3758;3898;3899;4062;4063;4847;4848;5054;5055;5286;5287;5614;5883;5884;5971;5972;5973;6147;6148;6182;6183;6439;6440;7889;8014;8183;8184;8283;8284;8285;8888;8929;8930;9104;9238;9634;9635;9778;9779;9780;10488;10630;10631;10632;10633;10634;10635;10990;11289;11290;11291;112…	320;321;604;995;1066;1576;1987;2093;2129;2291;3601;3757;3898;4062;4847;5055;5286;5614;5884;5972;6148;6183;6440;7889;8014;8184;8284;8888;8930;9104;9238;9635;9779;10488;10632;10990;11294;11330;12623;12917;13239;13482;13483	61;62;63;64;65;66;67	195;354;423;500;560;568;614
CON__P02533;CON__Q6IFX2;CON__A2A4G1;CON__P19012;CON__P35900;CON__Q9D312;CON__P05784;CON__Q99456;CON__Q8N1A0;CON__Q14525;CON__Q9UE12;CON__Q15323;CON__A2A5Y0;CON__Q92764;CON__Q14532;CON__A2AB72;CON__Q497I4;CON__O76015;CON__O76013;CON__Q7Z3Y9;CON__O76014;CON__REFSEQ:XP_986630	CON__P02533	33;16;9;8;3;3;2;2;1;1;1;1;1;1;1;1;1;1;1;1;1;1	28;15;4;5;3;3;0;0;1;0;0;0;0;0;0;0;0;0;0;0;0;0	8;4;0;0;0;0;0;0;0;0;0;0;0;0;0;0;0;0;0;0;0;0		22	33	28	8	31	22	27	17	8	5	58.5	53.2	18.6	51.621	472	472;452;456;456;424;431;423;494;295;404;416;416;416;425;448;453;455;456;467;468;471;476	0	186.03	56.1	48.7	1305400000	1049700000	255680000	45014000	36197000	8816600	2309800000	295220000	53	20	73			+	23	131;201;245;246;334;672;961;970;1247;1258;1322;1493;1591;1622;1624;1662;1747;1994;2057;2285;2286;2377;2418;2484;2800;2844;2875;2935;2936;3136;3256;3257;3364	True;True;True;True;True;True;True;True;True;True;True;True;False;False;False;True;True;True;True;True;True;True;True;True;True;True;True;True;True;True;False;False;True	144;216;261;262;354;713;1024;1025;1034;1323;1334;1402;1584;1688;1720;1722;1764;1857;2138;2139;2210;2211;2457;2458;2552;2595;2667;3008;3054;3087;3149;3150;3366;3491;3492;3493;3608	340;341;342;343;513;514;623;624;625;626;627;821;822;1586;1587;2413;2414;2415;2416;2435;2436;3241;3242;3261;3262;3263;3264;3500;3907;4183;4184;4289;4290;4291;4294;4295;4296;4297;4298;4380;4381;4661;4662;5346;5347;5505;5506;5507;5508;6052;6053;6252;6339;6491;7372;7373;7494;7561;7562;7563;7711;7712;7713;7714;7715;7716;8345;8346;8630;8631;8632;8633;8634;8635;8636;8911	508;509;510;511;512;755;756;757;920;921;922;923;924;925;1203;1204;1205;1206;1207;2313;2314;2315;3547;3548;3549;3550;3551;3582;3583;4849;4850;4873;4874;4875;4876;4877;5231;5825;6184;6185;6186;6187;6343;6344;6345;6353;6354;6355;6356;6357;6358;6359;6360;6361;6362;6471;6472;6890;6891;6892;7913;7914;8141;8142;8143;8144;8943;8944;9221;9328;9529;10759;10760;10761;10972;11064;11065;11066;11067;11068;1131…	510;756;921;924;1206;2313;3548;3583;4849;4875;5231;5825;6186;6343;6357;6472;6892;7913;8142;8943;8944;9221;9328;9529;10759;10972;11066;11315;11317;12275;12681;12686;13093	24;25;26;27;28	119;212;257;272;287
RPL37B_YDR500C	RPL37B_YDR500C	12	6	6		1	12	6	6	12	10	6	5	6	5	63.6	36.4	36.4	9.8682	88	88	0	48.006	63.6	61.4	1275400000	498360000	777050000	212570000	83060000	129510000	1140600000	769190000	9	8	17				191	737;905;906;1011;1528;2050;2407;2494;2531;2534;2785;2938	True;False;False;False;True;True;False;False;True;False;True;True	784;961;962;1076;1621;2202;2584;2679;2718;2721;2992;3152	1746;1747;1748;1749;2279;2280;2281;2539;2540;4011;4012;4013;5488;5489;5490;6320;6321;6513;6514;6588;6589;6590;6625;6626;7330;7331;7721	2553;2554;2555;2556;2557;3354;3355;3356;3742;3743;5964;5965;5966;8114;8115;8116;9302;9303;9554;9555;9646;9647;9648;9690;9691;10700;10701;11325	2555;3355;3356;3742;5964;8114;9302;9555;9646;9691;10701;11325
RPS28A_YOR167C;RPS28B_YLR264W	RPS28A_YOR167C;RPS28B_YLR264W	7;6	7;6	7;6	;	2	7	7	7	3	7	3	7	3	7	68.7	68.7	68.7	7.5917	67	67;67	0	32.401	26.9	68.7	1266000000	12284000	1253700000	316490000	3071100	313420000	37516000	1229700000	3	16	19				238	614;615;877;950;1965;2925;3053	True;True;True;True;True;True;True	653;654;655;930;1011;1012;2090;3138;3278	1484;1485;1486;1487;1488;2200;2201;2389;2390;5223;5224;5225;7683;7684;8085	2179;2180;2181;2182;2183;2184;3239;3240;3516;3517;3518;3519;7749;7750;7751;11265;11266;11893;11894	2182;2184;3239;3518;7749;11265;11893	217;218	1;57
SDA1_YGR245C	SDA1_YGR245C	33	33	33		1	33	33	33	1	33	1	33	1	33	42.5	42.5	42.5	86.617	767	767	0	284.59	1.2	42.5	1258300000	5438900	1252900000	39322000	169970	39152000	0	1165200000	1	78	79				263	15;195;421;424;454;516;651;902;910;912;1026;1117;1227;1253;1260;1317;1450;1452;1668;1832;2003;2004;2045;2053;2073;2219;2334;2351;2391;2584;2597;2710;2982	True;True;True;True;True;True;True;True;True;True;True;True;True;True;True;True;True;True;True;True;True;True;True;True;True;True;True;True;True;True;True;True;True	15;16;210;448;451;481;548;692;958;966;968;969;1092;1190;1301;1329;1336;1395;1396;1536;1538;1770;1951;2153;2154;2155;2196;2197;2205;2228;2389;2509;2526;2568;2774;2789;2908;3200;3201	33;34;35;36;37;38;39;494;1072;1076;1130;1269;1549;2270;2286;2288;2289;2290;2583;2885;3194;3251;3252;3253;3266;3267;3483;3484;3485;3486;3786;3787;3789;3790;4409;4410;4868;4869;5373;5374;5375;5478;5479;5498;5534;5916;5917;6153;6154;6155;6192;6289;6290;6291;6292;6785;6821;7119;7120;7884;7885;7886;7887	50;51;52;53;54;55;56;57;58;59;60;719;1577;1578;1584;1659;1871;1872;2265;2266;3333;3362;3364;3365;3366;3813;4271;4272;4778;4779;4861;4862;4863;4864;4879;4880;4881;5211;5212;5213;5214;5215;5639;5640;5643;5644;5645;5646;5647;6523;6524;7213;7214;7943;7944;7945;8101;8102;8132;8133;8185;8755;8756;9073;9074;9075;9130;9267;9268;9269;9270;9271;9272;9932;9933;9982;10412;10413;10414;11593;11594;11595;11596;…	55;719;1578;1584;1659;1871;2265;3333;3362;3365;3813;4272;4778;4862;4880;5215;5639;5644;6523;7214;7943;7945;8102;8133;8185;8755;9073;9130;9268;9933;9982;10413;11595	235;236;237;238;239;240;241;242	9;137;244;361;368;496;508;733
CIC1_YHR052W	CIC1_YHR052W	24	24	24		1	24	24	24	6	24	6	24	6	24	55.1	55.1	55.1	42.529	376	376	0	244.13	24.2	55.1	1238600000	27060000	1211600000	58982000	1288600	57694000	62397000	1172200000	6	52	58				19	297;315;407;493;528;529;792;793;924;1106;1494;1524;1525;2097;2638;2639;2681;2682;2709;2836;3033;3229;3301;3302	True;True;True;True;True;True;True;True;True;True;True;True;True;True;True;True;True;True;True;True;True;True;True;True	315;335;434;525;561;562;843;844;981;982;1179;1585;1617;1618;2255;2832;2833;2877;2878;2907;3046;3256;3464;3543;3544;3545;3546	744;790;791;792;1053;1220;1295;1296;1297;1947;1948;1949;1950;1951;1952;2321;2322;2323;2324;2856;3908;4004;4005;5593;5594;5595;6958;6959;6960;6961;7062;7063;7064;7065;7066;7117;7118;7471;7472;8025;8584;8752;8753;8754;8755;8756	1092;1161;1162;1163;1164;1553;1789;1908;1909;1910;1911;2861;2862;2863;2864;2865;2866;2867;2868;3413;3414;3415;3416;3417;3418;3419;3420;4215;4216;4217;4218;5826;5957;5958;8267;8268;8269;8270;10189;10190;10191;10192;10193;10194;10328;10329;10330;10331;10332;10410;10411;10937;10938;11799;12619;12854;12855;12856;12857;12858	1092;1163;1553;1789;1908;1911;2862;2863;3414;4217;5826;5957;5958;8268;10190;10194;10328;10329;10411;10937;11799;12619;12854;12858	21;22	231;334
RPS2_YGL123W	RPS2_YGL123W	14	14	14		1	14	14	14	1	14	1	14	1	14	49.6	49.6	49.6	27.449	254	254	0	148.53	3.5	49.6	1229500000	0	1229500000	94580000	0	94580000	0	1226900000	1	27	28				228	307;667;977;1041;1047;1339;1473;1767;1889;2145;2350;2443;2444;2882	True;True;True;True;True;True;True;True;True;True;True;True;True;True	327;708;1041;1108;1115;1419;1562;1878;2008;2312;2525;2620;2621;3094	772;773;774;1581;2456;2624;2648;2649;3531;3848;3849;4697;4698;5008;5736;5737;6191;6387;6388;6389;7572	1133;1134;1135;1136;2308;3611;3871;3902;3903;3904;3905;5275;5276;5277;5278;5745;5746;6943;6944;6945;7427;8483;8484;8485;9129;9392;9393;9394;11085;11086	1134;2308;3611;3871;3903;5277;5745;6944;7427;8485;9129;9392;9394;11085
RPL42B_YHR141C;RPL42A_YNL162W	RPL42B_YHR141C;RPL42A_YNL162W	9;9	9;9	9;9	;	2	9	9	9	8	7	8	7	8	7	43.4	43.4	43.4	12.211	106	106;106	0	24.714	43.4	26.4	1217700000	598730000	618940000	405890000	199580000	206310000	1140100000	839720000	9	10	19				195	220;247;325;326;1059;1060;1572;2252;2932	True;True;True;True;True;True;True;True;True	235;263;345;346;1129;1130;1669;2424;3146	546;547;628;629;805;806;807;808;2680;2681;2682;2683;2684;2685;4124;5992;7701;7702	801;802;926;927;1182;1183;1184;1185;3945;3946;3947;3948;3949;3950;3951;6098;8859;11295;11296	802;927;1184;1185;3945;3950;6098;8859;11296
RPS21A_YKR057W	RPS21A_YKR057W	8	8	1		1	8	8	1	3	8	3	8	0	1	85.1	85.1	18.4	9.7457	87	87	0	129.68	40.2	85.1	1192700000	9095500	1183600000	198780000	1515900	197260000	20673000	1131700000	3	27	30				230	22;97;955;1211;1618;1968;2173;2660	True;True;True;True;True;True;True;True	23;107;1017;1285;1716;2098;2099;2342;2855	50;51;249;250;251;2401;3149;4282;4283;5242;5243;5244;5245;5246;5247;5248;5249;5250;5251;5252;5812;7016;7017;7018	76;77;389;390;391;392;393;394;395;3532;4703;6336;6337;7770;7771;7772;7773;7774;7775;7776;7777;7778;7779;7780;7781;7782;8581;10266;10267;10268	77;393;3532;4703;6336;7773;8581;10266	215	1
RPL8A_YHL033C	RPL8A_YHL033C	36	7	7		1	36	7	7	32	32	5	6	5	6	82	18.4	18.4	28.124	256	256	0	50.717	79.3	73	1185600000	161310000	1024300000	79041000	10754000	68287000	180060000	1074500000	11	26	37				204	40;480;1112;1449;1487;1538;1685;1686;1687;1730;1731;1899;1930;1938;1939;1940;1974;2039;2040;2115;2142;2143;2218;2570;2937;2943;2944;3009;3010;3202;3203;3378;3379;3439;3440;3464	False;True;False;False;True;False;False;False;False;False;False;True;False;False;False;False;True;False;False;False;False;False;False;False;True;False;False;False;False;False;False;True;True;False;False;False	44;512;1185;1535;1577;1578;1631;1788;1789;1790;1837;1838;2018;2051;2059;2060;2061;2108;2109;2190;2191;2281;2309;2310;2388;2758;3151;3157;3158;3231;3232;3435;3436;3622;3623;3686;3687;3711	92;93;94;1190;2874;2875;2876;2877;2878;2879;2880;3780;3781;3782;3783;3784;3785;3893;3894;4035;4036;4445;4446;4447;4448;4449;4450;4451;4452;4608;4609;4610;4611;4612;4613;4614;5030;5031;5096;5119;5120;5121;5122;5123;5124;5125;5126;5127;5128;5129;5130;5131;5132;5133;5134;5135;5136;5137;5138;5139;5140;5141;5270;5271;5272;5273;5443;5444;5445;5446;5447;5448;5449;5450;5451;5452;5453;5454;5661;5730;5731;…	136;137;138;139;1734;4251;4252;4253;4254;4255;4256;4257;4258;4259;4260;4261;4262;4263;4264;4265;5628;5629;5630;5631;5632;5633;5634;5635;5636;5637;5638;5811;5812;5993;5994;6564;6565;6566;6567;6568;6569;6570;6571;6572;6573;6803;6804;6805;6806;6807;6808;6809;6810;6811;6812;6813;6814;6815;6816;6817;6818;6819;6820;6821;6822;6823;6824;6825;6826;7460;7461;7554;7585;7586;7587;7588;7589;7590;7591;7592;759…	136;1734;4253;5633;5812;5994;6568;6571;6573;6815;6825;7460;7554;7587;7590;7601;7811;8039;8059;8370;8475;8481;8753;9861;11321;11336;11369;11742;11743;12510;12523;13139;13152;13417;13424;13473	194	173
RPL39_YJL189W	RPL39_YJL189W	6	6	6		1	6	6	6	5	6	5	6	5	6	45.1	45.1	45.1	6.3415	51	51	0	106.46	45.1	45.1	1105800000	321210000	784620000	1105800000	321210000	784620000	731780000	701470000	8	16	24				193	1508;1854;1855;2189;2277;2909	True;True;True;True;True;True	1600;1973;1974;2358;2449;3122	3953;3954;3955;3956;3957;3958;4924;4925;4926;4927;5854;6028;6029;6030;6031;6032;6033;6034;6035;6036;7643;7644	5885;5886;5887;5888;5889;5890;5891;5892;5893;7300;7301;7302;7303;8654;8909;8910;8911;8912;8913;8914;8915;8916;8917;8918;8919;8920;8921;11199;11200	5887;7301;7302;8654;8917;11199
RPS22B_YLR367W;RPS22A_YJL190C	RPS22B_YLR367W;RPS22A_YJL190C	11;9	11;9	11;9	;	2	11	11	11	1	11	1	11	1	11	63.1	63.1	63.1	14.626	130	130;130	0	201.12	12.3	63.1	1063100000	1282600	1061800000	151870000	183220	151690000	0	983600000	2	28	30				232	322;755;1076;1183;1351;1352;2314;2403;2692;2939;3326	True;True;True;True;True;True;True;True;True;True;True	342;803;804;1148;1256;1432;1433;2489;2580;2888;3153;3570	801;1826;1827;1828;1829;1830;1831;1832;2760;2761;3091;3554;3555;6112;6311;7085;7086;7087;7088;7089;7722;8806	1177;2671;2672;2673;2674;2675;2676;2677;4058;4059;4060;4061;4616;4617;4618;5304;5305;5306;9016;9293;10366;10367;10368;10369;10370;10371;10372;10373;10374;10375;10376;11326;12932;12933	1177;2671;4059;4616;5304;5306;9016;9293;10367;11326;12933	216	41
RPS15_YOL040C	RPS15_YOL040C	6	6	6		1	6	6	6	1	6	1	6	1	6	43.7	43.7	43.7	16.002	142	142	0	30.828	9.2	43.7	1034600000	10919000	1023700000	147800000	1559900	146240000	28049000	992080000	2	21	23				221	934;935;1594;1751;2105;2641	True;True;True;True;True;True	994;995;996;1691;1861;1862;2266;2267;2835	2352;2353;2354;2355;4198;4199;4200;4201;4667;4668;4669;4670;5618;5619;5620;5621;5622;5623;5624;6964	3462;3463;3464;3465;6213;6214;6215;6216;6217;6218;6898;6899;6900;6901;6902;6903;8307;8308;8309;8310;8311;8312;8313;8314;10197	3462;3465;6214;6901;8313;10197	205;206;207;208;209	28;49;57;83;89
RPS7A_YOR096W	RPS7A_YOR096W	18	9	9		1	18	9	9	4	18	3	9	3	9	63.7	37.4	37.4	21.622	190	190	0	42.503	16.3	63.7	1020600000	5721800	1014800000	92779000	520160	92259000	13005000	1005600000	4	25	29				247	48;123;462;463;546;547;1110;1236;1237;1663;2244;2359;2544;2897;2898;3154;3421;3422	True;True;False;False;True;True;False;True;True;False;True;False;True;False;True;False;False;False	52;135;492;493;579;580;1183;1311;1312;1765;2414;2534;2731;3110;3111;3385;3666;3667	110;111;112;314;315;1151;1152;1153;1334;1335;2869;2870;2871;3219;3220;3221;3222;3223;3224;3225;4382;4383;5971;5972;6216;6653;7617;7618;8389;9083;9084;9085	164;165;166;167;168;169;464;465;466;467;468;469;1683;1684;1685;1686;1687;1966;1967;4242;4243;4244;4245;4246;4247;4817;4818;4819;4820;4821;4822;4823;4824;4825;4826;4827;6473;6474;6475;8831;8832;9173;9735;11162;11163;12334;13359;13360;13361	165;465;1684;1685;1966;1967;4242;4819;4823;6474;8831;9173;9735;11162;11163;12334;13359;13361
CON__P13647;CON__P07744;CON__H-INV:HIT000016045;CON__Q3KNV1;CON__P08729;CON__H-INV:HIT000292931;CON__Q9DCV7;CON__Q9H552;CON__Q9NSB2;CON__Q6ISB0;CON__REFSEQ:XP_932229;CON__Q61726;CON__O43790;CON__Q6NT21;CON__P78385;CON__Q14533;CON__P78386	CON__P13647	43;6;4;4;4;3;3;3;3;3;1;1;1;1;1;1;1	33;1;0;2;2;1;1;0;1;1;0;1;1;1;1;1;1	8;0;0;0;0;0;0;0;0;0;0;0;0;0;0;0;0		17	43	33	8	41	22	32	15	8	4	54.1	45.4	12.5	62.378	590	590;525;99;469;469;443;457;499;600;600;345;479;486;493;493;505;507	0	101.37	50.8	28.5	967860000	750110000	217750000	31221000	24197000	7024200	1620700000	256360000	43	17	60			+	36	229;455;693;702;703;747;843;919;967;1058;1314;1471;1604;1611;1749;1841;1842;2078;2089;2090;2091;2106;2259;2270;2400;2501;2514;2614;2615;2664;2796;2797;2801;2949;2961;2962;3031;3224;3238;3327;3351;3352;3357	True;True;True;False;False;True;True;True;True;True;True;False;True;False;False;True;True;True;False;False;False;True;True;True;True;True;True;True;True;True;True;True;True;True;True;True;True;True;True;True;False;False;True	244;482;737;738;747;748;794;894;976;1031;1128;1391;1560;1701;1708;1859;1960;1961;2233;2246;2247;2248;2268;2431;2442;2577;2686;2699;2807;2808;2859;3004;3005;3009;3163;3176;3177;3178;3254;3458;3473;3571;3595;3596;3601	567;1131;1646;1647;1675;1676;1677;1678;1679;1680;1681;1794;2094;2303;2304;2428;2429;2678;2679;3446;3447;3844;3845;3846;4225;4247;4664;4665;4882;4883;4884;4885;5541;5542;5575;5576;5577;5578;5579;5580;5581;5582;5583;5584;5625;6003;6019;6304;6528;6549;6890;6891;6892;6893;6894;7022;7367;7368;7369;7374;7375;7762;7788;7789;7790;7791;7792;7793;7794;8023;8568;8569;8570;8571;8596;8597;8807;8808;8871;8872;…	831;1660;2402;2403;2445;2446;2447;2448;2449;2450;2451;2452;2453;2454;2455;2630;3076;3381;3382;3383;3575;3576;3943;3944;5136;5137;5138;5740;5741;5742;6252;6290;6894;6895;6896;7229;7230;7231;7232;8196;8197;8198;8243;8244;8245;8246;8247;8248;8249;8250;8251;8252;8253;8254;8255;8315;8875;8876;8899;9284;9575;9601;10100;10101;10102;10103;10104;10272;10753;10754;10755;10756;10762;10763;11397;11426;11427;…	831;1660;2402;2447;2451;2630;3076;3383;3575;3943;5136;5741;6252;6290;6894;7229;7231;8196;8243;8249;8253;8315;8876;8899;9284;9575;9601;10101;10102;10272;10755;10756;10763;11397;11427;11432;11797;12602;12638;12935;13039;13040;13062	43;44;45;46;47;48	247;274;284;297;303;457
RPS25B_YLR333C;RPS25A_YGR027C	RPS25B_YLR333C;RPS25A_YGR027C	8;8	8;8	8;8	;	2	8	8	8	1	8	1	8	1	8	45.4	45.4	45.4	12.009	108	108;108	0	38.529	13	45.4	958230000	8199500	950030000	239560000	2049900	237510000	0	950030000	1	18	19				235	0;1;212;213;430;533;1094;3471	True;True;True;True;True;True;True;True	0;1;227;228;457;566;1167;3719	0;1;2;533;534;535;536;537;538;1083;1301;2827;2828;2829;9180;9181	0;1;2;783;784;785;786;787;788;789;790;1591;1916;4173;4174;4175;4176;13484;13485;13486	0;1;783;787;1591;1916;4173;13485
RPS10B_YMR230W;RPS10A_YOR293W	RPS10B_YMR230W;RPS10A_YOR293W	6;6	6;6	6;6	;	2	6	6	6	1	6	1	6	1	6	51.4	51.4	51.4	12.738	105	105;105	0	51.807	17.1	51.4	914530000	1739300	912800000	182910000	347870	182560000	0	909200000	1	12	13				215	163;359;692;1056;1204;1398	True;True;True;True;True;True	176;379;736;1126;1277;1481	415;878;1642;1643;1644;1645;2675;3131;3132;3666	607;1284;2396;2397;2398;2399;2400;2401;3940;4675;4676;4677;5474	607;1284;2397;3940;4675;5474
RPL26A_YLR344W	RPL26A_YLR344W	27	3	3		1	27	3	3	24	26	3	3	3	3	88.2	9.4	9.4	14.234	127	127	0	12.743	83.5	85.8	870930000	327330000	543600000	145160000	54555000	90601000	797990000	489600000	8	8	16				173	116;117;160;312;313;349;585;704;705;706;954;1395;1441;1692;1693;1719;1720;2292;2293;2332;2333;2420;3155;3156;3157;3179;3180	False;False;False;True;True;False;False;False;False;False;False;True;False;False;False;False;False;False;False;False;False;False;False;False;False;False;False	126;127;128;173;332;333;369;621;749;750;751;1016;1478;1527;1795;1796;1825;1826;2464;2465;2507;2508;2597;3386;3387;3388;3412;3413	282;283;284;285;286;287;288;289;290;400;401;402;403;404;405;406;407;408;409;410;785;786;787;788;848;849;850;851;852;1415;1416;1417;1682;1683;1684;1685;1686;1687;1688;2397;2398;2399;2400;3658;3659;3660;3661;3662;3764;3765;4460;4461;4462;4463;4574;4575;4576;6065;6066;6067;6068;6069;6070;6145;6146;6147;6148;6149;6150;6151;6152;6343;6344;6345;6346;8390;8391;8392;8393;8394;8395;8396;8397;8398;8459;846…	430;431;432;433;434;435;436;437;438;586;587;588;589;590;591;592;593;594;595;596;597;598;599;600;601;602;1153;1154;1155;1156;1157;1158;1159;1239;1240;1241;1242;1243;1244;1245;1246;1247;2070;2071;2072;2073;2074;2075;2456;2457;2458;2459;2460;2461;2462;2463;2464;2465;2466;2467;2468;3528;3529;3530;3531;5461;5462;5463;5464;5465;5466;5467;5468;5469;5612;5613;6582;6583;6584;6585;6744;6745;6746;8961;8962;…	430;438;587;1154;1158;1240;2073;2456;2463;2468;3528;5467;5612;6583;6584;6744;6746;8961;8963;9070;9072;9337;12335;12350;12352;12435;12439
RPS31_YLR167W	RPS31_YLR167W	14	14	8		1	14	14	8	4	14	4	14	1	8	62.5	62.5	30.3	17.216	152	152	0	88.454	31.6	62.5	842890000	39461000	803430000	140480000	6576900	133910000	89692000	777080000	4	25	29				243	502;503;534;649;1291;1575;1627;1628;2563;2859;2895;3030;3126;3304	True;True;True;True;True;True;True;True;True;True;True;True;True;True	534;535;567;690;1368;1672;1726;1727;2750;3069;3108;3253;3356;3548	1235;1236;1237;1238;1302;1545;1546;1547;3400;3401;3402;3403;4134;4303;4304;6706;6707;7519;7520;7521;7522;7523;7610;7611;8022;8320;8758	1816;1817;1818;1819;1820;1821;1917;2260;2261;2262;2263;5080;5081;5082;5083;6117;6368;6369;9812;9813;11002;11003;11004;11005;11006;11152;11153;11154;11796;12240;12860	1817;1820;1917;2262;5081;6117;6368;6369;9812;11004;11152;11796;12240;12860
NOP2_YNL061W	NOP2_YNL061W	21	21	21		1	21	21	21	5	21	5	21	5	21	46.1	46.1	46.1	69.811	618	618	0	135.2	10.2	46.1	728410000	20056000	708350000	26978000	742800	26235000	51827000	692780000	4	37	41				111	23;367;391;482;486;913;1193;1231;1245;1409;1465;1675;1918;2147;2206;2264;2393;2585;2661;2804;2883	True;True;True;True;True;True;True;True;True;True;True;True;True;True;True;True;True;True;True;True;True	24;25;26;388;415;514;518;970;1266;1306;1320;1493;1552;1553;1554;1777;2039;2314;2376;2436;2570;2775;2856;3012;3095	52;53;54;55;899;969;970;1195;1204;2291;2292;3111;3112;3205;3237;3238;3692;3826;3827;3828;3829;4418;5069;5739;5740;5892;6009;6294;6295;6786;7019;7378;7379;7380;7573	78;79;80;81;1321;1426;1427;1744;1759;1760;3367;3368;4651;4652;4653;4794;4845;4846;5507;5697;5698;5699;5700;5701;5702;6532;7514;8487;8488;8717;8718;8885;9274;9275;9934;10269;10767;10768;10769;10770;10771;10772;11087	78;1321;1426;1744;1760;3367;4652;4794;4846;5507;5699;6532;7514;8487;8718;8885;9275;9934;10269;10768;11087	120;121;122;123;124	166;174;189;190;352
ORC4_YPR162C	ORC4_YPR162C	1	1	1		1	1	1	1	1	1	1	1	1	1	1.3	1.3	1.3	60.705	529	529	0.0036101	2.4252	1.3	1.3	697520000	141180000	556340000	21797000	4412000	17385000	0	346680000	3	5	8				120	1995	TRUE	2140;2141	5348;5349;5350;5351;5352;5353;5354;5355	7915;7916;7917;7918;7919;7920;7921;7922	7921	136	1
PUF6_YDR496C	PUF6_YDR496C	23	23	23		1	23	23	23	4	23	4	23	4	23	30.5	30.5	30.5	75.105	656	656	0	112.49	6.4	30.5	679820000	14880000	664940000	24279000	531440	23748000	33822000	661620000	4	33	37				132	347;530;541;658;701;813;835;987;1000;1338;1348;1516;1875;2093;2167;2305;2354;2530;2814;3023;3024;3110;3371	True;True;True;True;True;True;True;True;True;True;True;True;True;True;True;True;True;True;True;True;True;True;True	367;563;574;699;746;864;886;1051;1064;1418;1429;1609;1994;2251;2335;2478;2529;2717;3024;3245;3246;3338;3615	846;1298;1319;1320;1562;1563;1673;1674;2022;2023;2083;2084;2475;2504;3529;3530;3545;3546;3980;4976;5589;5797;6094;6208;6586;6587;7417;8009;8010;8284;8931	1237;1912;1913;1943;1944;2288;2289;2442;2443;2444;2972;2973;2974;3065;3066;3638;3692;5272;5273;5274;5294;5295;5924;7373;8261;8262;8559;8560;8993;9163;9644;9645;10828;11781;11782;12189;13121	1237;1913;1944;2288;2442;2972;3066;3638;3692;5272;5294;5924;7373;8262;8560;8993;9163;9644;10828;11781;11782;12189;13121	138	482
RPL4B_YDR012W	RPL4B_YDR012W	31	2	2		1	31	2	2	22	29	1	2	1	2	72.4	4.4	4.4	39.062	362	362	0	22.555	65.5	67.7	627340000	197470000	429870000	34852000	10970000	23882000	493650000	362590000	10	13	23				198	72;282;286;494;798;879;948;949;1216;1217;1218;1279;1280;1645;1971;2088;2161;2215;2216;2353;2397;2425;2524;2830;2831;2867;3060;3066;3096;3324;3343	False;False;False;False;False;False;False;False;False;False;False;False;False;False;False;False;False;False;False;False;False;False;False;True;True;False;False;False;False;False;False	77;300;304;526;849;932;1009;1010;1290;1291;1292;1356;1357;1744;2103;2245;2329;2385;2386;2528;2574;2602;2709;2710;3040;3041;3079;3285;3292;3322;3568;3587	166;167;168;169;170;171;172;173;694;706;707;708;1221;1222;1967;1968;1969;1970;1971;2209;2210;2211;2380;2381;2382;2383;2384;2385;2386;2387;2388;3159;3160;3161;3162;3163;3164;3165;3166;3167;3168;3169;3170;3171;3172;3173;3174;3175;3176;3177;3178;3179;3180;3365;3366;3367;3368;3369;3370;3371;3372;3373;3374;3375;3376;3377;3378;3379;3380;3381;3382;3383;3384;3385;4332;4333;4334;4335;4336;4337;4338;4339;4…	258;259;260;261;262;263;264;265;266;267;268;269;270;271;272;1026;1039;1040;1041;1042;1043;1790;1791;2888;2889;2890;2891;2892;2893;2894;2895;2896;2897;2898;3251;3252;3253;3254;3255;3503;3504;3505;3506;3507;3508;3509;3510;3511;3512;3513;3514;3515;4717;4718;4719;4720;4721;4722;4723;4724;4725;4726;4727;4728;4729;4730;4731;4732;4733;4734;4735;4736;4737;4738;4739;4740;4741;4742;4743;4744;4745;4746;4747…	261;1026;1039;1791;2889;3251;3506;3515;4721;4723;4757;5031;5051;6420;7786;8241;8515;8749;8750;9150;9281;9351;9628;10886;10905;11036;11960;11975;12088;12930;13010	192	93
RPL33B_YOR234C	RPL33B_YOR234C	15	2	2		1	15	2	2	15	13	2	2	2	2	84.1	15.9	15.9	12.168	107	107	0	54.583	84.1	72.9	589490000	210100000	379390000	117900000	42020000	75878000	483400000	373520000	6	7	13				185	52;268;269;907;1136;1154;1155;1180;2109;2356;2421;2572;2808;2839;3188	False;False;False;False;False;True;True;False;False;False;False;False;False;False;False	56;286;287;963;1209;1227;1228;1253;2274;2531;2598;2760;3016;3049;3421	119;669;670;671;672;673;674;675;676;2282;2283;2938;2992;2993;2994;2995;2996;2997;2998;3084;3085;3086;3087;3088;5638;5639;5640;6211;6212;6347;6348;6349;6350;6744;6745;6746;6747;7393;7394;7481;7482;8477;8478;8479;8480;8481;8482	177;984;985;986;987;988;989;990;991;3357;3358;4364;4447;4448;4449;4450;4451;4452;4453;4454;4455;4456;4457;4458;4459;4588;4589;4590;4591;4592;4593;4594;4595;4596;4597;4598;4599;4600;4601;4602;4603;4604;4605;4606;4607;4608;4609;4610;4611;8328;8329;8330;8331;8332;9166;9167;9168;9169;9342;9343;9344;9345;9871;9872;9873;9874;10789;10790;10791;10792;10950;10951;12458;12459;12460;12461;12462;12463;12464;…	177;985;988;3357;4364;4448;4455;4603;8331;9169;9342;9874;10792;10950;12458
TDH3_YGR192C;TDH2_YJR009C;TDH1_YJL052W	TDH3_YGR192C;TDH2_YJR009C	13;11;6	13;11;6	13;11;6	;	3	13	13	13	10	13	10	13	10	13	38.3	38.3	38.3	35.746	332	332;332;332	0	67.085	36.1	38.3	566290000	269400000	296890000	28315000	13470000	14845000	617940000	291270000	16	16	32				281	662;1130;1349;1897;1941;2780;3007;3160;3205;3269;3270;3334;3335	True;True;True;True;True;True;True;True;True;True;True;True;True	703;1203;1430;2016;2062;2987;3229;3391;3438;3509;3510;3578;3579	1571;1572;1573;1574;2927;2928;3547;3548;3549;5025;5142;5143;7321;7322;7980;7981;8408;8409;8523;8524;8525;8678;8679;8680;8681;8832;8833;8834;8835	2297;2298;2299;2300;4344;4345;5296;5297;5298;5299;7455;7626;7627;7628;7629;7630;10691;10692;11736;11737;12369;12370;12527;12528;12529;12530;12531;12735;12736;12737;12738;12979;12980;12981;12982	2297;4344;5296;7455;7630;10692;11736;12370;12527;12735;12736;12979;12981
REH1_YLR387C	REH1_YLR387C	14	14	14		1	14	14	14	14	0	14	0	14	0	32.4	32.4	32.4	49.689	432	432	0	71.664	32.4	0	543710000	543710000	0	33982000	33982000	0	1235800000	0	15	0	15				136	625;1124;1329;1330;1331;1827;2000;2010;2011;2262;2271;2272;2858;3178	True;True;True;True;True;True;True;True;True;True;True;True;True;True	665;1197;1409;1410;1411;1946;2149;2161;2162;2434;2443;2444;3068;3411	1501;2898;2899;3518;3519;3520;4851;5369;5390;5391;5392;6006;6020;6021;7518;8458	2201;4289;4290;4291;5260;5261;5262;5263;7186;7939;7966;7967;7968;8880;8900;8901;11001;12431	2201;4290;5260;5262;5263;7186;7939;7966;7967;8880;8900;8901;11001;12431	141;142	77;385
RPF2_YKR081C	RPF2_YKR081C	11	11	11		1	11	11	11	1	11	1	11	1	11	24.7	24.7	24.7	39.598	344	344	0	48.515	2.6	24.7	535600000	3539000	532060000	44633000	294920	44338000	0	511100000	1	24	25				149	1158;1205;1497;1498;1772;2022;2092;2110;2154;2155;2580	True;True;True;True;True;True;True;True;True;True;True	1231;1278;1279;1589;1590;1884;2173;2249;2250;2275;2276;2321;2322;2323;2768	3005;3006;3007;3133;3134;3135;3927;3928;4711;5409;5585;5586;5587;5588;5641;5642;5643;5751;5752;5753;5754;6769	4467;4468;4469;4470;4471;4678;4679;4680;5853;5854;6966;7985;7986;8256;8257;8258;8259;8260;8333;8334;8335;8499;8500;8501;8502;9910	4468;4680;5853;5854;6966;7985;8259;8335;8499;8500;9910	152;153;154	46;244;268
HCS1_YKL017C	HCS1_YKL017C	26	26	26		1	26	26	26	0	26	0	26	0	26	44.7	44.7	44.7	78.272	683	683	0	74.206	0	44.7	532010000	0	532010000	13300000	0	13300000	0	525320000	0	31	31				70	380;538;576;623;626;753;1221;1243;1353;1480;1735;1744;1754;1860;1894;1929;1956;2495;2499;2500;2798;2851;2968;3078;3230;3426	True;True;True;True;True;True;True;True;True;True;True;True;True;True;True;True;True;True;True;True;True;True;True;True;True;True	402;571;612;663;666;801;1295;1318;1434;1569;1842;1854;1865;1979;2013;2050;2077;2078;2680;2684;2685;3006;3061;3184;3304;3465;3673	937;1309;1399;1498;1502;1820;3183;3234;3556;3874;3875;4625;4657;4675;4933;5022;5095;5181;5182;6515;6525;6526;6527;7370;7508;7509;7811;8180;8181;8585;9105	1383;1924;2052;2198;2202;2662;4762;4763;4842;5307;5785;5786;6843;6886;6915;7312;7452;7553;7690;7691;9556;9572;9573;9574;10757;10988;10989;11468;12045;12046;12620;13391	1383;1924;2052;2198;2202;2662;4762;4842;5307;5785;6843;6886;6915;7312;7452;7553;7690;9556;9572;9574;10757;10988;11468;12045;12620;13391	78	61
NOP53_YPL146C	NOP53_YPL146C	22	22	22		1	22	22	22	3	22	3	22	3	22	35.6	35.6	35.6	52.555	455	455	0	74.129	5.3	35.6	524170000	10297000	513870000	30834000	605720	30228000	24692000	512590000	2	29	31				113	202;308;309;426;427;778;779;1401;1402;1470;1526;1724;1780;1869;2059;2141;2558;2716;2963;2964;3063;3127	True;True;True;True;True;True;True;True;True;True;True;True;True;True;True;True;True;True;True;True;True;True	217;328;329;453;454;829;830;1484;1485;1559;1619;1830;1892;1893;1988;2213;2214;2308;2745;2915;3179;3180;3289;3357	515;775;776;1078;1079;1909;1910;1911;1912;3672;3673;3674;3843;4006;4588;4589;4590;4729;4730;4962;5510;5511;5728;5729;6686;7134;7795;7796;7797;8130;8321	758;1137;1138;1139;1586;1587;2805;2806;2807;2808;5482;5483;5484;5739;5959;6771;6772;6773;6774;6989;6990;7359;8146;8147;8148;8473;8474;9781;10433;11433;11434;11435;11436;11971;12241	758;1138;1139;1586;1587;2805;2807;5482;5484;5739;5959;6772;6990;7359;8147;8473;9781;10433;11433;11435;11971;12241	125;126	37;128
SPB1_YCL054W	SPB1_YCL054W	27	27	27		1	27	27	27	0	27	0	27	0	27	35.6	35.6	35.6	96.484	841	841	0	254.34	0	35.6	521390000	0	521390000	15335000	0	15335000	0	502070000	0	43	43				267	348;370;382;406;445;558;644;676;788;860;861;1220;1363;1375;1626;1725;1743;2077;2170;2236;2306;2799;2802;2803;2824;3281;3375	True;True;True;True;True;True;True;True;True;True;True;True;True;True;True;True;True;True;True;True;True;True;True;True;True;True;True	368;391;392;404;405;433;472;592;684;717;718;839;911;912;1294;1445;1458;1725;1831;1853;2232;2338;2406;2479;3007;3010;3011;3034;3521;3619	847;903;904;905;941;942;1052;1115;1116;1117;1357;1537;1592;1593;1937;1938;2139;2140;3182;3571;3595;4301;4302;4591;4592;4656;5540;5802;5953;6095;7371;7376;7377;7440;8698;8941	1238;1327;1328;1329;1330;1331;1387;1388;1552;1642;1643;1644;1645;1996;2246;2320;2321;2322;2848;2849;3154;3155;4761;5330;5358;6366;6367;6775;6776;6885;8194;8195;8571;8807;8994;10758;10764;10765;10766;10877;10878;12764;13133	1238;1331;1387;1552;1643;1996;2246;2321;2849;3154;3155;4761;5330;5358;6367;6775;6885;8195;8571;8807;8994;10758;10764;10766;10877;12764;13133	243;244;245	229;469;663
CON__P02538;CON__Q8VED5	CON__P02538	42;10	24;2	1;0		2	42	24	1	37	22	21	12	1	1	55.5	36	1.8	60.044	564	564;531	0	66.464	48	33.7	516820000	443180000	73644000	17227000	14773000	2454800	959260000	110080000	28	12	40			+	24	37;91;230;260;261;455;456;702;703;747;857;967;976;1313;1471;1611;1749;1849;1850;2079;2089;2090;2091;2148;2217;2222;2259;2270;2349;2400;2481;2511;2612;2613;2657;2662;2763;3216;3327;3351;3352;3358	True;True;False;True;True;False;True;False;False;False;True;False;True;True;False;False;False;True;True;True;False;False;False;True;True;True;False;False;True;False;True;True;True;True;True;True;True;True;False;False;False;True	41;101;245;278;279;482;483;747;748;794;908;1031;1040;1390;1560;1708;1859;1968;1969;2234;2246;2247;2248;2315;2387;2392;2431;2442;2524;2577;2664;2696;2805;2806;2852;2857;2969;3449;3571;3595;3596;3602	84;85;241;568;569;570;658;659;660;1131;1132;1675;1676;1677;1678;1679;1680;1681;1794;2134;2428;2429;2454;2455;3444;3445;3844;3845;3846;4247;4664;4665;4913;4914;4915;5543;5544;5545;5575;5576;5577;5578;5579;5580;5581;5582;5583;5584;5741;5912;5923;6003;6019;6190;6304;6487;6542;6543;6887;6888;6889;7008;7009;7010;7020;7271;7272;8552;8553;8807;8808;8871;8872;8888;8889	123;124;378;832;833;834;835;836;973;974;975;1660;1661;2445;2446;2447;2448;2449;2450;2451;2452;2453;2454;2455;2630;3143;3575;3576;3608;3609;3610;5133;5134;5135;5740;5741;5742;6290;6894;6895;6896;7289;7290;7291;8199;8200;8201;8243;8244;8245;8246;8247;8248;8249;8250;8251;8252;8253;8254;8255;8489;8751;8768;8875;8876;8899;9128;9284;9525;9592;9593;10097;10098;10099;10255;10256;10257;10258;10270;10628;1…	123;378;835;973;975;1660;1661;2447;2451;2630;3143;3575;3609;5134;5741;6290;6894;7289;7290;8200;8243;8249;8253;8489;8751;8768;8876;8899;9128;9284;9525;9592;10098;10099;10257;10270;10629;12579;12935;13039;13040;13066	29	279
RPS1A_YLR441C	RPS1A_YLR441C	23	4	4		1	23	4	4	8	22	2	3	2	3	68.2	13.3	13.3	28.743	255	255	0	14.961	37.6	63.5	498490000	15573000	482910000	29323000	916040	28407000	0	482910000	2	5	7				226	199;374;683;687;711;712;1108;1169;1419;1549;1708;1709;1856;2098;2099;2355;2945;3111;3251;3272;3273;3275;3276	False;False;True;False;False;False;False;False;False;True;False;False;False;False;False;False;False;True;True;False;False;False;False	214;396;727;731;756;757;758;1181;1242;1505;1643;1814;1815;1975;2256;2257;2258;2259;2530;3159;3339;3486;3512;3513;3515;3516	510;924;925;926;1626;1627;1632;1696;1697;1698;1699;1700;1701;1702;1703;2862;2863;2864;2865;3027;3028;3029;3030;3031;3709;4061;4545;4546;4547;4548;4549;4928;4929;5596;5597;5598;5599;5600;5601;5602;5603;5604;6209;6210;7753;8285;8619;8683;8684;8686;8687;8688	751;1366;1367;1368;1369;1370;1371;2373;2374;2375;2376;2381;2476;2477;2478;2479;2480;2481;2482;2483;2484;2485;2486;4229;4230;4231;4232;4494;4495;4496;4497;4498;4499;4500;4501;4502;5524;5525;6025;6701;6702;6703;6704;6705;6706;7304;7305;8271;8272;8273;8274;8275;8276;8277;8278;8279;8280;8281;8282;9164;9165;11374;11375;12190;12665;12740;12741;12742;12744;12745;12746;12747;12748;12749	751;1367;2375;2381;2483;2486;4230;4495;5525;6025;6701;6703;7304;8273;8280;9164;11375;12190;12665;12740;12742;12746;12749	212;213	103;229
NOP13_YNL175C	NOP13_YNL175C	23	23	23		1	23	23	23	13	21	13	21	13	21	57.1	57.1	57.1	45.609	403	403	0	126.97	37.7	55.3	456050000	79941000	376100000	19002000	3330900	15671000	193780000	348940000	15	28	43				108	153;295;433;849;969;1119;1370;1447;1963;1970;2028;2029;2111;2112;2489;2490;2503;2504;2538;2673;2688;3249;3387	True;True;True;True;True;True;True;True;True;True;True;True;True;True;True;True;True;True;True;True;True;True;True	166;313;460;900;1033;1192;1453;1533;2086;2087;2101;2102;2179;2180;2277;2278;2673;2674;2675;2688;2689;2725;2868;2884;3484;3631	381;740;741;742;1090;2104;2431;2432;2433;2434;2888;2889;3588;3776;5216;5217;5218;5254;5255;5423;5424;5644;5645;5646;6504;6505;6506;6507;6530;6531;6532;6645;6646;6647;7039;7040;7078;7079;8616;8617;8988;8989	565;1088;1089;1090;1602;3091;3578;3579;3580;3581;4275;4276;5351;5624;7742;7743;7744;7784;7785;8012;8013;8336;8337;8338;8339;9545;9546;9547;9548;9578;9579;9580;9581;9582;9727;9728;9729;10298;10299;10350;10351;12662;12663;13215;13216	565;1089;1602;3091;3578;4275;5351;5624;7742;7785;8012;8013;8336;8338;9545;9546;9580;9581;9727;10298;10351;12662;13216	118;119	232;270
NSA1_YGL111W	NSA1_YGL111W	22	22	22		1	22	22	22	3	22	3	22	3	22	45.6	45.6	45.6	51.906	463	463	0	67.078	6.7	45.6	443800000	24627000	419170000	17069000	947200	16122000	56475000	418670000	3	24	27				117	351;438;616;680;745;746;911;1098;1500;1619;1777;1802;1916;1917;1923;2002;2136;2157;2521;3090;3206;3419	True;True;True;True;True;True;True;True;True;True;True;True;True;True;True;True;True;True;True;True;True;True	371;465;656;722;792;793;967;1171;1592;1717;1889;1917;2037;2038;2044;2152;2303;2325;2706;3316;3439;3664	854;1099;1489;1598;1792;1793;2287;2835;3934;4284;4285;4719;4720;4774;5067;5068;5077;5078;5372;5718;5756;6557;8202;8526;9079	1249;1614;2185;2328;2628;2629;3363;4185;5864;6338;6339;6974;6975;7066;7067;7512;7513;7524;7525;7526;7942;8462;8504;9611;12072;12532;13353;13354	1249;1614;2185;2328;2628;2629;3363;4185;5864;6338;6974;7067;7512;7513;7524;7942;8462;8504;9611;12072;12532;13353	127;128	50;249
BRX1_YOL077C	BRX1_YOL077C	9	9	9		1	9	9	9	3	9	3	9	3	9	35.4	35.4	35.4	33.531	291	291	0	75.063	15.5	35.4	431900000	32763000	399140000	25406000	1927200	23479000	167760000	305850000	6	14	20				14	604;621;717;989;1096;2071;2339;2891;2996	True;True;True;True;True;True;True;True;True	640;661;764;1053;1169;2226;2514;3103;3216	1457;1458;1496;1712;1713;1714;2478;2832;5530;5531;6172;7597;7920;7921	2132;2133;2134;2195;2196;2502;2503;2504;3642;4179;8178;8179;8180;8181;8182;9105;11134;11135;11654;11655	2133;2196;2502;3642;4179;8179;9105;11134;11655
NOP15_YNL110C	NOP15_YNL110C	7	7	7		1	7	7	7	2	7	2	7	2	7	29.5	29.5	29.5	25.447	220	220	0	26.038	7.7	29.5	430720000	5826600	424900000	61532000	832370	60700000	22753000	415390000	2	8	10				109	899;1113;1809;2281;2518;2881;3365	True;True;True;True;True;True;True	954;1186;1926;2453;2703;3093;3609	2266;2881;4812;4813;6042;6554;7571;8912;8913	3329;4266;7125;7126;8928;9608;11084;13094;13095;13096	3329;4266;7125;8928;9608;11084;13094
NOP16_YER002W	NOP16_YER002W	15	15	15		1	15	15	15	1	15	1	15	1	15	38.5	38.5	38.5	26.901	231	231	0	88.96	5.2	38.5	409980000	0	409980000	58569000	0	58569000	0	409980000	1	21	22				110	111;233;385;448;449;1457;1467;1475;1476;1492;1656;1788;1789;2036;2651	True;True;True;True;True;True;True;True;True;True;True;True;True;True;True	121;248;408;475;476;1544;1556;1564;1565;1583;1758;1901;1902;2187;2846	270;574;946;1121;1122;1123;3800;3831;3832;3851;3852;3853;3854;3905;3906;4372;4742;4743;5439;5440;6995	415;840;1392;1649;1650;1651;5657;5705;5706;5707;5748;5749;5750;5751;5823;5824;6461;7008;7009;8033;8034;10237;10238	415;840;1392;1649;1650;5657;5706;5748;5751;5824;6461;7008;7009;8033;10237
RRS1_YOR294W	RRS1_YOR294W	9	9	9		1	9	9	9	0	9	0	9	0	9	55.7	55.7	55.7	22.963	203	203	0	87.532	0	55.7	388660000	0	388660000	43184000	0	43184000	0	338260000	0	25	25				258	170;1003;1464;1636;1637;1976;2101;2970;3125	True;True;True;True;True;True;True;True;True	183;184;1067;1551;1735;1736;2112;2262;3186;3187;3355	442;443;2511;3825;4319;4320;4321;5287;5288;5289;5290;5291;5292;5608;5609;7814;7815;7816;8319	651;652;3703;5694;5695;5696;6394;6395;6396;7841;7842;7843;7844;7845;7846;7847;8286;8287;8288;11471;11472;11473;11474;11475;12239	652;3703;5695;6394;6396;7845;8287;11473;12239	229;230;231	87;111;132
TEF2_YBR118W;TEF1_YPR080W	TEF2_YBR118W;TEF1_YPR080W	11;11	11;11	11;11	;	2	11	11	11	5	11	5	11	5	11	32.1	32.1	32.1	50.032	458	458;458	0	45.801	12.9	32.1	382490000	74561000	307930000	17386000	3389200	13997000	200310000	247730000	5	20	25				282	661;708;805;1039;1185;1811;2506;2724;2847;2886;3062	True;True;True;True;True;True;True;True;True;True;True	702;753;856;1106;1258;1928;2691;2923;2924;3057;3098;3287;3288	1569;1570;1692;1985;2622;3094;3095;4815;4816;6535;6536;7149;7150;7151;7497;7578;7579;7580;7581;7582;8126;8127;8128;8129	2295;2296;2472;2918;3869;4622;4623;7129;7130;9585;9586;10456;10457;10458;10975;11097;11098;11099;11100;11101;11102;11965;11966;11967;11968;11969;11970	2295;2472;2918;3869;4622;7129;9585;10457;10975;11098;11970	252;253	274;292
RPF1_YHR088W	RPF1_YHR088W	18	18	18		1	18	18	18	4	18	4	18	4	18	56.6	56.6	56.6	35.121	295	295	0	71.855	15.3	56.6	380820000	13436000	367380000	21156000	746420	20410000	25024000	355660000	3	26	29				148	107;144;622;674;1179;1342;1672;1716;2044;2197;2310;2398;3088;3297;3298;3369;3370;3461	True;True;True;True;True;True;True;True;True;True;True;True;True;True;True;True;True;True	117;157;662;715;1252;1422;1774;1822;2195;2367;2483;2575;3314;3538;3539;3540;3613;3614;3708	261;262;363;364;365;1497;1589;3082;3083;3534;4415;4568;5477;5871;5872;6100;6101;6302;8199;8200;8745;8746;8747;8928;8929;8930;9162;9163	405;406;540;541;542;2197;2317;4586;4587;5281;6529;6738;8100;8675;8676;8999;9000;9282;12068;12069;12070;12841;12842;12843;12844;13118;13119;13120;13464;13465	405;540;2197;2317;4586;5281;6529;6738;8100;8676;9000;9282;12069;12841;12843;13118;13120;13464	151	82
NOC2_YOR206W	NOC2_YOR206W	19	19	19		1	19	19	19	1	19	1	19	1	19	25.9	25.9	25.9	81.6	710	710	0	66.267	1.5	25.9	373420000	0	373420000	9107800	0	9107800	0	364030000	1	30	31				103	461;617;646;751;885;1522;1603;1711;1795;1887;2406;2436;2620;2636;2918;2974;3020;3021;3164	True;True;True;True;True;True;True;True;True;True;True;True;True;True;True;True;True;True;True	491;657;686;687;798;938;1615;1700;1817;1908;2006;2583;2613;2814;2830;3131;3191;3242;3243;3395	1150;1490;1540;1541;1810;2221;3999;4000;4001;4223;4224;4553;4554;4753;4754;5006;6318;6319;6372;6922;6955;7663;7822;8006;8007;8414	1682;2186;2252;2253;2652;3269;5951;5952;5953;5954;6250;6251;6710;6711;6712;7026;7027;7425;9300;9301;9371;10145;10186;11230;11231;11482;11776;11777;11778;11779;12376	1682;2186;2252;2652;3269;5952;6251;6711;7027;7425;9301;9371;10145;10186;11231;11482;11778;11779;12376	99	678
NOC3_YLR002C	NOC3_YLR002C	21	21	21		1	21	21	21	0	21	0	21	0	21	37.7	37.7	37.7	75.581	663	663	0	139.61	0	37.7	359590000	0	359590000	10274000	0	10274000	0	352870000	0	34	34				104	264;595;598;780;998;1190;1252;1304;1305;1601;2006;2007;2038;2472;2539;2628;2789;2884;2920;3172;3432	True;True;True;True;True;True;True;True;True;True;True;True;True;True;True;True;True;True;True;True;True	282;631;634;831;1062;1263;1328;1381;1382;1698;2157;2158;2189;2653;2726;2822;2996;3096;3133;3403;3404;3679	664;1442;1446;1913;2501;3106;3249;3250;3426;3427;3428;4220;5384;5385;5386;5442;6462;6648;6940;7339;7574;7666;7667;8439;8440;9113	979;2110;2111;2115;2809;3688;4640;4858;4859;4860;5110;5111;5112;6247;7960;7961;7962;8036;8037;9488;9730;10168;10169;10170;10711;11088;11089;11235;11236;11237;12408;12409;13406;13407	979;2111;2115;2809;3688;4640;4859;5110;5111;6247;7960;7961;8037;9488;9730;10169;10711;11088;11236;12408;13407	100;101	149;178
RPS30B_YOR182C;RPS30A_YLR287C-A	RPS30B_YOR182C;RPS30A_YLR287C-A	6;6	6;6	6;6	;	2	6	6	6	0	6	0	6	0	6	44.4	44.4	44.4	7.1184	63	63;63	0	19.23	0	44.4	350190000	0	350190000	116730000	0	116730000	0	334450000	0	10	10				242	801;802;1987;2345;2384;3099	True;True;True;True;True;True	852;853;2129;2520;2559;2560;3325	1980;1981;5329;6181;6182;6266;6267;6268;8229	2912;2913;2914;7888;9117;9118;9119;9239;9240;9241;12111	2913;2914;7888;9118;9241;12111	221	56
RPS29B_YDL061C	RPS29B_YDL061C	4	3	3		1	4	3	3	0	4	0	3	0	3	69.6	50	50	6.7276	56	56	0	40.321	0	69.6	341270000	0	341270000	85317000	0	85317000	0	341270000	0	7	7				240	86;571;1579;3029	False;True;True;True	93;605;1676;3252	218;219;220;1390;1391;4146;4147;8020;8021	343;344;345;346;347;2043;2044;6132;6133;6134;11794;11795	343;2043;6133;11794
RIX1_YHR197W	RIX1_YHR197W	20	20	20		1	20	20	20	1	20	1	20	1	20	35	35	35	86.738	763	763	0	139.63	1.6	35	340140000	0	340140000	8503400	0	8503400	0	337910000	1	33	34				142	137;319;675;726;796;937;1298;1357;1639;1912;2065;2150;2429;2478;2640;2820;3199;3237;3267;3448	True;True;True;True;True;True;True;True;True;True;True;True;True;True;True;True;True;True;True;True	150;339;716;773;847;998;1375;1439;1738;2033;2220;2317;2606;2661;2834;3030;3432;3472;3507;3695	352;796;1590;1591;1732;1963;1964;2358;3412;3413;3414;3561;4323;5057;5522;5744;5745;6361;6476;6477;6962;6963;7430;7431;8506;8595;8672;9142	526;527;1169;2318;2319;2533;2534;2884;2885;3469;3470;5094;5095;5096;5316;6398;6399;7495;7496;8168;8492;8493;9360;9510;9511;9512;10195;10196;10863;10864;12495;12496;12636;12637;12726;13437	527;1169;2318;2533;2884;3469;5094;5316;6398;7496;8168;8493;9360;9510;10195;10863;12496;12637;12726;13437
SSA2_YLL024C;SSA4_YER103W	SSA2_YLL024C	18;5	18;5	4;1		2	18	18	4	11	17	11	17	1	4	42.3	42.3	13.5	69.469	639	639;642	0	55.793	22.7	38.2	330490000	78819000	251670000	9180200	2189400	6990800	212520000	215320000	9	17	26				272	265;339;1213;1332;1641;1698;1934;1942;1957;1980;2122;2126;2491;2540;2652;2865;2969;3176	True;True;True;True;True;True;True;True;True;True;True;True;True;True;True;True;True;True	283;359;1287;1412;1740;1804;2055;2063;2079;2118;2289;2293;2676;2727;2847;3077;3185;3409	665;831;832;3151;3152;3153;3521;4326;4327;4489;5112;5113;5114;5144;5145;5183;5298;5684;5695;5696;6508;6649;6996;6997;7536;7537;7812;7813;8453;8454;8455	980;1217;1218;4705;4706;4707;5264;6402;6403;6613;7577;7578;7579;7631;7632;7692;7854;8403;8420;8421;9549;9731;10239;10240;11029;11030;11469;11470;12426;12427;12428	980;1217;4707;5264;6402;6613;7577;7631;7692;7854;8403;8420;9549;9731;10239;11030;11469;12426
RPL7B_YPL198W	RPL7B_YPL198W	24	1	1		1	24	1	1	20	23	1	1	1	1	72.5	3.7	3.7	27.696	244	244	0	6.263	67.6	72.5	324430000	57764000	266670000	27036000	4813700	22222000	0	266670000	1	1	2				203	11;272;688;733;850;851;889;1062;1063;1261;1262;1277;1556;1701;1877;1878;2005;2061;2212;2287;2326;2348;2767;3201	False;False;False;False;False;False;False;False;False;False;False;False;False;False;False;False;False;False;False;False;False;False;True;False	11;290;732;780;901;902;942;1133;1134;1337;1338;1354;1650;1807;1996;1997;2156;2216;2382;2459;2501;2523;2974;3434	23;24;25;26;27;680;681;682;1633;1634;1635;1740;1741;1742;2105;2106;2107;2227;2228;2229;2230;2691;2692;2693;2694;2695;2696;2697;2698;2699;2700;2701;2702;2703;2704;2705;2706;2707;2708;2709;2710;2711;2712;2713;2714;2715;2716;2717;2718;2719;2720;2721;3268;3269;3270;3271;3272;3273;3274;3275;3276;3361;3362;4073;4074;4493;4494;4495;4496;4497;4498;4499;4500;4501;4502;4503;4504;4505;4506;4507;4508;4509;45…	32;33;34;35;36;37;38;39;996;997;998;999;1000;1001;1002;1003;1004;1005;2382;2383;2384;2543;2544;2545;2546;2547;2548;3092;3093;3094;3278;3279;3280;3281;3282;3283;3284;3285;3957;3958;3959;3960;3961;3962;3963;3964;3965;3966;3967;3968;3969;3970;3971;3972;3973;3974;3975;3976;3977;3978;3979;3980;3981;3982;3983;3984;3985;3986;3987;3988;3989;3990;3991;3992;3993;3994;3995;3996;3997;3998;3999;4000;4001;4002…	33;1004;2384;2544;3092;3094;3285;3966;3991;4885;4899;5023;6039;6618;7377;7391;7947;8151;8738;8945;9049;9127;10642;12506
EBP2_YKL172W	EBP2_YKL172W	16	16	16		1	16	16	16	11	15	11	15	11	15	29.7	29.7	29.7	49.734	427	427	0	83.038	22.2	28.1	321230000	119410000	201810000	16907000	6284900	10622000	248620000	224600000	12	15	27				52	45;603;665;666;1411;1418;1490;1699;1715;1910;1989;2021;2291;2390;2461;2643	True;True;True;True;True;True;True;True;True;True;True;True;True;True;True;True	49;639;706;707;1496;1504;1581;1805;1821;2031;2131;2172;2463;2567;2640;2837	101;102;1455;1456;1577;1578;1579;1580;3696;3708;3899;3900;3901;4490;4491;4564;4565;4566;4567;5055;5331;5407;5408;6063;6064;6288;6441;6968;6969	151;152;2130;2131;2303;2304;2305;2306;2307;5511;5523;5817;5818;5819;6614;6615;6734;6735;6736;6737;7493;7890;7983;7984;8959;8960;9266;9460;10201;10202;10203	152;2130;2303;2307;5511;5523;5819;6615;6737;7493;7890;7983;8960;9266;9460;10202
RPP2A_YOL039W	RPP2A_YOL039W	4	4	4		1	4	4	4	2	4	2	4	2	4	52.8	52.8	52.8	10.746	106	106	0	35.079	28.3	52.8	306340000	6689200	299650000	51057000	1114900	49942000	97842000	217010000	3	8	11				212	93;2721;3243;3403	True;True;True;True	103;2920;3478;3647	243;7145;8608;8609;9032;9033;9034	380;10450;10451;10452;12653;12654;13282;13283;13284;13285;13286;13287	380;10451;12653;13282
IPI3_YNL182C	IPI3_YNL182C	20	20	20		1	20	20	20	0	20	0	20	0	20	41.1	41.1	41.1	61.772	555	555	0	104.18	0	41.1	302220000	0	302220000	9748900	0	9748900	0	302220000	0	29	29				82	147;176;327;936;968;1138;1139;1293;1673;1721;1810;2550;2854;2855;2906;2923;2927;3103;3395;3411	True;True;True;True;True;True;True;True;True;True;True;True;True;True;True;True;True;True;True;True	160;190;347;997;1032;1211;1212;1370;1775;1827;1927;2737;3064;3065;3119;3136;3140;3329;3639;3655	368;450;809;2356;2357;2430;2941;2942;3405;4416;4577;4814;6663;7512;7513;7637;7678;7679;7687;7688;8240;9007;9064	545;546;659;1186;3466;3467;3468;3577;4368;4369;5086;6530;6747;6748;7127;7128;9750;10993;10994;10995;11193;11255;11256;11257;11269;11270;12124;13240;13332	545;659;1186;3468;3577;4368;4369;5086;6530;6748;7127;9750;10993;10994;11193;11256;11269;12124;13240;13332
CON__Q86YZ3	CON__Q86YZ3	13	13	13		1	13	13	13	13	6	13	6	13	6	14	14	14	282.39	2850	2850	0	197.09	14	8	298290000	230260000	68031000	3509300	2708900	800370	499090000	89099000	19	7	26			+	45	951;952;978;979;1071;1072;1073;2295;2297;2298;2527;2684;3383	True;True;True;True;True;True;True;True;True;True;True;True;True	1013;1014;1042;1043;1143;1144;1145;2467;2470;2471;2713;2880;3627	2391;2392;2393;2394;2395;2457;2458;2459;2460;2746;2747;2748;2749;2750;2751;6075;6076;6077;6080;6081;6082;6578;7071;7072;8983	3520;3521;3522;3523;3524;3612;3613;3614;3615;4041;4042;4043;4044;4045;4046;4047;8973;8974;8975;8978;8979;8980;9636;10341;10342;13210	3520;3521;3613;3615;4041;4044;4046;8975;8979;8980;9636;10342;13210
RPP1B_YDL130W	RPP1B_YDL130W	2	2	2		1	2	2	2	2	2	2	2	2	2	22.6	22.6	22.6	10.667	106	106	0	80.737	22.6	22.6	295040000	60080000	234960000	98346000	20027000	78320000	191420000	180100000	4	7	11				211	6;136	True;True	6;149	9;10;11;12;350;351	9;10;11;12;13;14;15;16;17;524;525	11;525
RPP2B_YDR382W	RPP2B_YDR382W	4	4	4		1	4	4	4	2	4	2	4	2	4	34.5	34.5	34.5	11.05	110	110	0	46.38	22.7	34.5	293210000	11618000	281590000	48869000	1936300	46932000	0	279550000	2	7	9				213	305;981;982;1265	True;True;True;True	325;1045;1046;1341	766;767;2463;2464;2465;3281;3282;3283	1126;1127;1128;3618;3619;3620;3621;4907;4908;4909	1127;3618;3621;4907
RPS29A_YLR388W	RPS29A_YLR388W	5	5	4		1	5	5	4	0	5	0	5	0	4	71.4	71.4	51.8	6.6606	56	56	0	58.392	0	71.4	291330000	0	291330000	72833000	0	72833000	0	284930000	0	8	8				239	86;173;572;3028;3382	True;True;True;True;True	93;187;606;3251;3626	218;219;220;447;1392;8018;8019;8982	343;344;345;346;347;656;2045;11792;11793;13209	343;656;2045;11792;13209
CON__P08779;CON__Q9Z2K1;CON__Q3ZAW8	CON__P08779	28;9;9	12;2;2	12;2;2		3	28	12	12	26	17	12	5	12	5	53.9	31.7	31.7	51.267	473	473;469;474	0	97.459	51.6	35.7	286330000	239150000	47184000	9873500	8246400	1627100	494440000	83494000	21	5	26			+	34	131;200;245;246;335;671;677;959;970;1208;1322;1591;1622;1624;1662;1746;2056;2307;2308;2418;2492;2844;2874;2935;2936;3136;3256;3257	False;True;False;False;True;True;True;True;False;True;False;False;False;False;False;True;True;True;True;False;True;False;True;False;False;False;False;False	144;215;261;262;355;712;719;1021;1022;1034;1282;1402;1688;1720;1722;1764;1856;2209;2480;2481;2595;2677;3054;3086;3149;3150;3366;3491;3492;3493	340;341;342;343;511;512;623;624;625;626;627;823;1585;1594;1595;2410;2411;2435;2436;3144;3145;3146;3500;4183;4184;4289;4290;4291;4294;4295;4296;4297;4298;4380;4381;4659;4660;5504;6096;6097;6339;6509;6510;7494;7559;7560;7711;7712;7713;7714;7715;7716;8345;8346;8630;8631;8632;8633;8634;8635;8636	508;509;510;511;512;752;753;754;920;921;922;923;924;925;1208;2312;2323;2324;3542;3543;3544;3545;3582;3583;4694;4695;4696;4697;4698;4699;4700;5231;6184;6185;6186;6187;6343;6344;6345;6353;6354;6355;6356;6357;6358;6359;6360;6361;6362;6471;6472;6888;6889;8140;8995;8996;9328;9550;9551;10972;11061;11062;11063;11313;11314;11315;11316;11317;11318;11319;11320;12273;12274;12275;12276;12277;12679;12680;1268…	510;754;921;924;1208;2312;2324;3544;3583;4696;5231;6186;6343;6357;6472;6889;8140;8995;8996;9328;9551;10972;11061;11315;11317;12275;12681;12686	28;39	121;274
MAK16_YAL025C	MAK16_YAL025C	8	8	8		1	8	8	8	1	8	1	8	1	8	28.4	28.4	28.4	35.695	306	306	0	30.958	3.6	28.4	273670000	3304300	270360000	22806000	275360	22530000	0	267490000	2	9	11				91	198;1114;1381;1903;2035;2368;2505;3059	True;True;True;True;True;True;True;True	213;1187;1464;2024;2186;2543;2690;3284	509;2882;3613;5041;5435;5436;5437;5438;6239;6533;6534;8118	750;4267;5385;7472;8029;8030;8031;8032;9201;9583;9584;11949	750;4267;5385;7472;8030;9201;9583;11949	87	119
ENO2_YHR174W	ENO2_YHR174W	12	12	5		1	12	12	5	10	11	10	11	4	4	30.9	30.9	14.6	46.914	437	437	0	79.012	23.6	28.8	262680000	132320000	130360000	13134000	6615900	6517900	289600000	132810000	16	13	29				57	2;184;283;941;1128;1129;1148;1149;1187;2551;2769;3194	True;True;True;True;True;True;True;True;True;True;True;True	2;198;301;1002;1201;1202;1221;1222;1260;2738;2976;3427	3;4;463;695;696;697;698;699;700;2364;2365;2923;2924;2925;2926;2975;2976;2977;3097;3098;6664;7288;7289;7290;8492;8493	3;4;673;1027;1028;1029;1030;1031;1032;1033;3476;3477;4340;4341;4342;4343;4416;4417;4418;4627;4628;4629;9751;10647;10648;10649;12480;12481;12482	4;673;1032;3476;4340;4342;4416;4418;4627;9751;10649;12480
RPP1A_YDL081C	RPP1A_YDL081C	1	1	1		1	1	1	1	1	1	1	1	1	1	7.5	7.5	7.5	10.908	106	106	0.0069204	2.0595	7.5	7.5	254950000	35850000	219100000	63738000	8962500	54775000	0	219100000	1	1	2				210	128	TRUE	140	331;332	498;499	498
RPL24B_YGR148C	RPL24B_YGR148C	20	2	2		1	20	2	2	20	12	2	2	2	2	60.6	7.7	7.7	17.547	155	155	0	8.2204	60.6	41.3	254790000	120910000	133880000	50958000	24181000	26777000	199300000	134240000	7	3	10				171	224;225;817;841;896;897;898;1010;1134;1135;1364;1433;1434;1983;2185;2409;2586;2587;2984;3064	False;False;False;False;False;False;False;False;False;False;False;False;False;True;False;False;False;False;False;True	239;240;868;892;951;952;953;1075;1207;1208;1446;1519;1520;2122;2123;2354;2586;2776;2777;3203;3290	554;555;556;557;558;559;560;561;2033;2034;2092;2258;2259;2260;2261;2262;2263;2264;2265;2537;2538;2934;2935;2936;2937;3572;3739;3740;3741;5310;5311;5312;5313;5314;5315;5316;5317;5844;6323;6324;6787;6788;6789;7889;7890;8131;8132	809;810;811;812;813;814;815;816;817;818;819;820;821;822;823;824;2989;2990;3074;3320;3321;3322;3323;3324;3325;3326;3327;3328;3740;3741;4352;4353;4354;4355;4356;4357;4358;4359;4360;4361;4362;4363;5331;5576;5577;5578;7868;7869;7870;7871;7872;7873;7874;7875;7876;8639;9305;9306;9935;9936;9937;11599;11600;11972;11973	810;824;2989;3074;3320;3324;3326;3741;4356;4362;5331;5576;5578;7876;8639;9306;9935;9937;11600;11972	173	1
LOC1_YFR001W	LOC1_YFR001W	7	7	7		1	7	7	7	0	7	0	7	0	7	38.2	38.2	38.2	23.59	204	204	0	55.401	0	38.2	240740000	0	240740000	34392000	0	34392000	0	240740000	0	7	7				89	487;670;728;1425;1713;2125;3445	True;True;True;True;True;True;True	519;711;775;1511;1819;2292;3692	1205;1584;1735;3715;4562;5693;5694;9137	1761;2311;2538;5532;6731;6732;8418;8419;13432	1761;2311;2538;5532;6731;8419;13432
RPL31B_YLR406C	RPL31B_YLR406C	15	1	1		1	15	1	1	11	15	1	1	1	1	79.6	8	8	12.967	113	113	0	2.8803	72.6	79.6	235970000	67630000	168340000	33710000	9661500	24048000	112600000	109300000	4	4	8				182	76;696;697;926;1022;1615;1616;1689;1690;1695;2027;2114;2374;2375;2385	False;False;False;False;False;False;False;False;False;True;False;False;False;False;False	81;82;741;742;984;1088;1713;1714;1792;1793;1799;1800;2178;2280;2549;2550;2561	191;192;193;194;1652;1653;1654;1655;1656;1657;1658;1659;1660;2326;2327;2577;4258;4259;4260;4261;4262;4263;4264;4265;4266;4267;4268;4269;4270;4271;4272;4273;4274;4275;4276;4277;4278;4279;4280;4455;4456;4457;4475;4476;4477;4478;4479;4480;4481;4482;5417;5418;5419;5420;5421;5422;5654;5655;5656;5657;5658;5659;5660;6247;6248;6269;6270;6271;6272;6273;6274	308;309;310;311;312;2408;2409;2410;2411;2412;2413;2414;2415;2416;2417;2418;2419;2420;2421;3422;3423;3424;3425;3426;3427;3428;3805;6303;6304;6305;6306;6307;6308;6309;6310;6311;6312;6313;6314;6315;6316;6317;6318;6319;6320;6321;6322;6323;6324;6325;6326;6327;6328;6329;6330;6331;6332;6333;6334;6576;6577;6578;6579;6599;6600;6601;6602;6603;6604;6605;6606;7996;7997;7998;7999;8000;8001;8002;8003;8004;8005…	310;2410;2412;3423;3805;6304;6329;6576;6578;6599;7998;8357;9209;9210;9243	187	44
PDC1_YLR044C;PDC6_YGR087C;PDC5_YLR134W	PDC1_YLR044C	13;2;1	13;2;1	13;2;1		3	13	13	13	11	10	11	10	11	10	30.7	30.7	30.7	61.495	563	563;563;563	0	76.839	25	26.6	235780000	126580000	109200000	8420600	4520600	3900000	281900000	112080000	10	14	24				121	231;340;980;1042;1697;1773;1891;2070;2118;2911;2975;3314;3374	True;True;True;True;True;True;True;True;True;True;True;True;True	246;360;1044;1109;1802;1803;1885;2010;2225;2285;3124;3192;3558;3618	571;572;833;2461;2462;2625;2626;4486;4487;4488;4712;4713;5010;5529;5680;7647;7648;7823;7824;8782;8783;8939;8940	837;838;1219;3616;3617;3872;3873;6610;6611;6612;6967;6968;7429;8177;8398;11204;11205;11483;11484;11485;11486;11487;12896;12897;13131;13132	837;1219;3616;3872;6610;6968;7429;8177;8398;11204;11487;12897;13131	137	247
RPL36A_YMR194W	RPL36A_YMR194W	12	2	2		1	12	2	2	12	12	2	2	2	2	63	10	10	11.124	100	100	0	6.9541	63	63	228740000	50005000	178730000	57184000	12501000	44683000	96520000	110290000	3	5	8				188	120;543;544;1568;2373;2376;2610;2821;2822;2823;3050;3263	False;False;False;True;False;False;False;False;False;False;False;True	131;132;576;577;1664;1665;2548;2551;2803;3031;3032;3033;3274;3275;3500;3501	295;296;297;298;299;300;301;302;303;304;305;306;307;308;309;1323;1324;1325;1326;1327;1328;1329;1330;1331;1332;4105;4106;4107;4108;4109;6245;6246;6249;6250;6251;6880;6881;6882;6883;7432;7433;7434;7435;7436;7437;7438;7439;8065;8066;8067;8068;8069;8070;8071;8072;8073;8074;8075;8076;8077;8078;8079;8080;8081;8082;8656;8657;8658	443;444;445;446;447;448;449;450;451;452;453;454;455;456;457;458;459;1949;1950;1951;1952;1953;1954;1955;1956;1957;1958;1959;1960;1961;1962;1963;1964;6077;6078;6079;6080;6081;9207;9208;9211;9212;9213;9214;9215;9216;9217;9218;9219;9220;10086;10087;10088;10089;10090;10865;10866;10867;10868;10869;10870;10871;10872;10873;10874;10875;10876;11865;11866;11867;11868;11869;11870;11871;11872;11873;11874;1187…	456;1958;1961;6078;9207;9212;10087;10866;10871;10874;11870;12706	189;190	20;90
CDC19_YAL038W;PYK2_YOR347C	CDC19_YAL038W	15;1	15;1	15;1		2	15	15	15	14	13	14	13	14	13	39	39	39	54.544	500	500;506	0	56.088	37.2	35.4	218300000	99276000	119030000	7796500	3545600	4251000	222450000	96776000	15	14	29				17	55;61;681;836;1025;1160;1268;1514;1904;1905;2018;2775;2907;2908;2950	True;True;True;True;True;True;True;True;True;True;True;True;True;True;True	59;60;66;723;887;1091;1233;1344;1606;2025;2026;2169;2982;3120;3121;3164	126;127;139;140;1599;1600;2085;2086;2581;2582;3009;3010;3289;3290;3970;5042;5043;5044;5400;5401;5402;5403;7310;7638;7639;7640;7641;7642;7763;7764	188;189;206;207;2329;2330;3067;3068;3811;3812;4473;4474;4917;4918;5907;7473;7474;7475;7476;7976;7977;7978;7979;10677;11194;11195;11196;11197;11198;11398;11399	189;206;2330;3068;3812;4474;4918;5907;7473;7475;7978;10677;11195;11197;11399	20	330
RPL9B_YNL067W	RPL9B_YNL067W	21	2	2		1	21	2	2	16	19	2	2	2	2	84.8	13.6	13.6	21.657	191	191	0	53.197	80.6	78.5	199960000	15452000	184510000	19996000	1545200	18451000	39320000	145160000	5	8	13				207	355;365;730;731;744;853;1081;1082;1303;1345;1426;1448;2043;2094;2095;2603;2604;3191;3398;3475;3476	False;False;False;False;False;True;False;False;False;False;False;False;False;False;False;False;False;False;True;False;False	375;386;777;778;791;904;1153;1154;1380;1425;1512;1534;2194;2252;2253;2795;2796;2797;3424;3642;3723;3724	862;863;864;865;866;867;896;897;1737;1738;1779;1780;1781;1782;1783;1784;1785;1786;1787;1788;1789;1790;1791;2110;2111;2112;2113;2114;2115;2116;2770;2771;2772;2773;2774;2775;2776;2777;2778;2779;2780;2781;2782;2783;2784;2785;3424;3425;3537;3538;3716;3717;3718;3719;3720;3777;3778;3779;5474;5475;5476;5590;5591;6852;6853;6854;6855;6856;6857;6858;6859;6860;6861;6862;6863;6864;6865;6866;6867;6868;6869;84…	1258;1259;1260;1261;1262;1263;1264;1265;1318;1319;2540;2541;2603;2604;2605;2606;2607;2608;2609;2610;2611;2612;2613;2614;2615;2616;2617;2618;2619;2620;2621;2622;2623;2624;2625;2626;2627;3098;3099;3100;3101;3102;3103;3104;3105;4071;4072;4073;4074;4075;4076;4077;4078;4079;4080;4081;4082;4083;4084;4085;4086;4087;4088;4089;4090;4091;5108;5109;5284;5285;5533;5534;5535;5536;5537;5538;5539;5540;5541;5542…	1264;1319;2540;2541;2606;3104;4079;4091;5108;5285;5536;5626;8098;8263;8265;10067;10069;12471;13253;13532;13538	197;198	78;191
RPL21B_YPL079W	RPL21B_YPL079W	16	2	2		1	16	2	2	13	16	2	2	2	2	75.6	13.8	13.8	18.274	160	160	0	11.176	69.4	75.6	185580000	47803000	137780000	26511000	6829100	19682000	108050000	91079000	4	7	11				166	38;210;211;330;933;1066;1350;1362;1792;2379;2402;2689;2690;2835;3076;3077	False;False;False;False;False;True;False;True;False;False;False;False;False;False;False;False	42;225;226;350;992;993;1137;1138;1431;1444;1905;2554;2579;2885;2886;3045;3302;3303	86;526;527;528;529;530;531;532;813;814;815;816;2349;2350;2351;2730;2731;2732;2733;2734;2735;3550;3551;3552;3553;3569;3570;4747;4748;6254;6309;6310;7080;7081;7082;7468;7469;7470;8170;8171;8172;8173;8174;8175;8176;8177;8178;8179	125;770;771;772;773;774;775;776;777;778;779;780;781;782;1191;1192;1193;1194;1195;1196;3459;3460;3461;4023;4024;4025;4026;4027;4028;4029;5300;5301;5302;5303;5326;5327;5328;5329;7013;7014;7015;7016;9223;9291;9292;10352;10353;10354;10355;10356;10357;10358;10359;10932;10933;10934;10935;10936;12032;12033;12034;12035;12036;12037;12038;12039;12040;12041;12042;12043;12044	125;775;780;1196;3461;4024;5302;5327;7015;9223;9292;10357;10359;10933;12035;12042	166;167	27;52
NIP7_YPL211W	NIP7_YPL211W	9	9	9		1	9	9	9	0	9	0	9	0	9	48.6	48.6	48.6	20.38	181	181	0	24.915	0	48.6	178670000	0	178670000	13744000	0	13744000	0	171210000	0	14	14				101	431;1625;1691;1991;2066;2108;2207;2267;3310	True;True;True;True;True;True;True;True;True	458;1723;1724;1794;2134;2221;2272;2273;2377;2439;3554	1084;1085;4299;4300;4458;4459;5335;5523;5635;5636;5637;5893;6013;8774	1592;1593;6363;6364;6365;6580;6581;7894;8169;8325;8326;8327;8719;8889;12886	1592;6364;6580;7894;8169;8325;8719;8889;12886	92;93;94	1;64;156
RRP1_YDR087C	RRP1_YDR087C	11	11	11		1	11	11	11	1	11	1	11	1	11	41.4	41.4	41.4	33.202	278	278	0	38.06	4.7	41.4	177270000	0	177270000	11818000	0	11818000	0	177270000	1	14	15				253	418;419;577;1612;1642;1756;1915;1969;3146;3174;3322	True;True;True;True;True;True;True;True;True;True;True	445;446;613;1709;1741;1867;2036;2100;3377;3407;3566	1068;1069;1070;1400;4248;4249;4328;4677;5066;5253;8379;8450;8802	1573;1574;1575;2053;6291;6292;6293;6404;6917;6918;7511;7783;12322;12421;12928	1574;1575;2053;6292;6404;6918;7511;7783;12322;12421;12928	227	1
RPL13A_YDL082W	RPL13A_YDL082W	26	1	1		1	26	1	1	19	24	1	1	1	1	77.4	14.6	14.6	22.554	199	199	0	41.524	64.8	77.4	152660000	47037000	105620000	19082000	5879600	13202000	100500000	108820000	7	6	13				153	10;82;83;99;192;203;204;302;303;568;859;1126;1127;1717;1718;2052;2124;2186;2276;2848;2849;2850;3097;3098;3130;3131	False;False;False;False;False;False;False;False;False;False;False;False;False;False;False;True;False;False;False;False;False;False;False;False;False;False	10;89;90;109;207;218;219;322;323;602;910;1199;1200;1823;1824;2204;2291;2355;2448;3058;3059;3060;3323;3324;3360;3361	21;22;210;211;253;484;485;486;487;488;489;516;517;518;760;761;762;763;764;1381;2137;2138;2902;2903;2904;2905;2906;2907;2908;2909;2910;2911;2912;2913;2914;2915;2916;2917;2918;2919;2920;2921;2922;4569;4570;4571;4572;4573;5493;5494;5495;5496;5497;5686;5687;5688;5689;5690;5691;5692;5845;5846;5847;5848;5849;6027;7498;7499;7500;7501;7502;7503;7504;7505;7506;7507;8225;8226;8227;8228;8329;8330;8331;8332;…	29;30;31;333;334;397;706;707;708;709;710;711;712;713;714;759;760;761;1116;1117;1118;1119;1120;1121;1122;1123;1124;2034;3146;3147;3148;3149;3150;3151;3152;3153;4296;4297;4298;4299;4300;4301;4302;4303;4304;4305;4306;4307;4308;4309;4310;4311;4312;4313;4314;4315;4316;4317;4318;4319;4320;4321;4322;4323;4324;4325;4326;4327;4328;4329;4330;4331;4332;4333;4334;4335;4336;4337;4338;4339;6739;6740;6741;6742;…	30;333;334;397;709;759;760;1121;1124;2034;3147;4296;4299;6741;6743;8126;8407;8642;8908;10976;10983;10987;12108;12109;12257;12263
LHP1_YDL051W	LHP1_YDL051W	10	10	10		1	10	10	10	0	10	0	10	0	10	40	40	40	32.104	275	275	0	60.246	0	40	149450000	0	149450000	12454000	0	12454000	0	149450000	0	13	13				88	1482;1676;2134;2487;2669;2670;2758;2759;2960;3441	True;True;True;True;True;True;True;True;True;True	1571;1778;2301;2670;2864;2865;2964;2965;3175;3688	3879;4419;5716;6495;6496;7034;7035;7263;7264;7787;9133	5791;6533;8459;9533;9534;10291;10292;10613;10614;10615;11424;11425;13428	5791;6533;8459;9533;10291;10292;10614;10615;11425;13428
YRA1_YDR381W	YRA1_YDR381W	6	6	6		1	6	6	6	4	5	4	5	4	5	23.5	23.5	23.5	24.955	226	226	0	12.984	16.4	20.8	140210000	31749000	108460000	12746000	2886200	9860000	102730000	77894000	3	5	8				308	376;1791;2442;2575;3158;3197	True;True;True;True;True;True	398;1904;2619;2763;3389;3430	928;929;4745;4746;6386;6756;6757;8399;8504	1373;1374;7011;7012;9391;9891;9892;12353;12493	1373;7011;9391;9891;12353;12493
SPB4_YFL002C	SPB4_YFL002C	14	14	14		1	14	14	14	0	14	0	14	0	14	28.2	28.2	28.2	69.421	606	606	0	52.158	0	28.2	136580000	0	136580000	3691300	0	3691300	0	131050000	0	13	13				268	90;103;329;353;566;1742;1800;2064;2123;2130;2156;2765;3138;3480	True;True;True;True;True;True;True;True;True;True;True;True;True;True	100;113;349;373;600;1852;1915;2219;2290;2297;2324;2972;3368;3728	240;257;812;857;1379;4655;4771;5521;5685;5706;5755;7279;8349;9231;9232	377;401;1190;1252;2032;6884;7063;8167;8404;8445;8503;10636;12281;13584;13585	377;401;1190;1252;2032;6884;7063;8167;8404;8445;8503;10636;12281;13585	246	158
PGK1_YCR012W	PGK1_YCR012W	16	16	16		1	16	16	16	13	14	13	14	13	14	48.6	48.6	48.6	44.738	416	416	0	59.692	42.1	42.1	132130000	62879000	69247000	4893600	2328800	2564700	143030000	63589000	16	16	32				125	138;152;239;466;605;1312;1890;2666;2667;2864;2986;3035;3142;3143;3449;3466	True;True;True;True;True;True;True;True;True;True;True;True;True;True;True;True	151;165;255;496;641;1389;2009;2861;2862;3076;3205;3258;3373;3374;3696;3713	353;354;355;356;380;597;598;1156;1157;1158;1459;3442;3443;5009;7029;7030;7031;7032;7535;7892;7893;8029;8356;8357;8358;8359;9143;9144;9172;9173	528;529;530;531;532;564;875;876;1690;1691;1692;2135;5131;5132;7428;10285;10286;10287;10288;11028;11602;11603;11604;11605;11812;12289;12290;12291;12292;12293;13438;13439;13476;13477	528;564;876;1692;2135;5131;7428;10286;10288;11028;11603;11812;12289;12293;13439;13476
JIP5_YPR169W	JIP5_YPR169W	11	11	11		1	11	11	11	6	10	6	10	6	10	23.2	23.2	23.2	55.263	492	492	0	47.758	13.8	23.2	123780000	40759000	83018000	5626200	1852700	3773600	103560000	72104000	6	11	17				85	381;795;838;1089;1559;1640;1835;2303;2357;3186;3287	True;True;True;True;True;True;True;True;True;True;True	403;846;889;1162;1654;1739;1954;2476;2532;3419;3527	938;939;940;1961;1962;2088;2803;4081;4324;4325;4874;6090;6213;6214;8475;8717;8718	1384;1385;1386;2882;2883;3070;4119;6052;6400;6401;7219;8989;9170;9171;12456;12791;12792	1386;2882;3070;4119;6052;6401;7219;8989;9171;12456;12791	80	135
MSC3_YLR219W	MSC3_YLR219W	1	1	1		1	1	1	1	1	1	1	1	1	1	1.6	1.6	1.6	80.529	728	728	0	4.7253	1.6	1.6	119830000	79689000	40137000	3744600	2490300	1254300	136380000	0	3	1	4				98	2624	TRUE	2818	6931;6932;6933;6934	10159;10160;10161;10162	10159
REV__RIB2_YOL066C	REV__RIB2_YOL066C	1	1	1		1	1	1	1	1	1	1	1	1	1	0	0	0	67.035	591	591	0.0069444	2.0748	0	0	108760000	28295000	80461000	n. def.	n. def.	n. def.	0	80461000	1	1	2		+		140	2837	TRUE	3047	7473;7474	10939;10940	10940
RPL29_YFR032C-A	RPL29_YFR032C-A	3	3	3		1	3	3	3	2	3	2	3	2	3	32.2	32.2	32.2	6.6687	59	59	0	7.5167	27.1	32.2	105820000	32350000	73470000	52910000	16175000	36735000	0	73470000	2	4	6				177	1051;2058;2998	True;True;True	1121;2212;3218	2668;2669;5509;7923;7924	3929;3930;8145;11659;11660;11661	3930;8145;11661
MDN1_YLR106C	MDN1_YLR106C	33	33	33		1	33	33	33	0	33	0	33	0	33	8.7	8.7	8.7	559.3	4910	4910	0	110.89	0	8.7	104890000	0	104890000	422960	0	422960	0	104890000	0	36	36				92	95;219;592;743;863;916;1102;1161;1173;1203;1271;1334;1655;1671;1707;1745;1760;1798;1824;1895;1949;2179;2477;2502;2508;2634;2737;2955;2972;3153;3342;3418;3443	True;True;True;True;True;True;True;True;True;True;True;True;True;True;True;True;True;True;True;True;True;True;True;True;True;True;True;True;True;True;True;True;True	105;234;628;790;914;973;1175;1234;1246;1276;1347;1414;1757;1773;1813;1855;1871;1913;1943;2014;2070;2348;2660;2687;2693;2828;2941;3169;3189;3384;3586;3663;3690	245;246;545;1431;1778;2142;2298;2848;3011;3050;3130;3336;3337;3524;4371;4414;4544;4658;4684;4769;4846;5023;5163;5836;6475;6529;6538;6952;7191;7774;7819;8388;8848;9078;9135	382;383;800;2094;2602;3157;3376;4204;4205;4475;4536;4674;4982;4983;5267;6460;6528;6700;6887;6926;7061;7177;7453;7657;8630;9509;9576;9577;9588;10183;10505;11411;11478;12333;13003;13352;13430	383;800;2094;2602;3157;3376;4205;4475;4536;4674;4982;5267;6460;6528;6700;6887;6926;7061;7177;7453;7657;8630;9509;9576;9588;10183;10505;11411;11478;12333;13003;13352;13430
HTB2_YBL002W;HTB1_YDR224C	HTB2_YBL002W;HTB1_YDR224C	5;5	5;5	5;5	;	2	5	5	5	1	5	1	5	1	5	33.6	33.6	33.6	14.237	131	131;131	0	16.762	8.4	33.6	103090000	2415600	100680000	10309000	241560	10068000	0	100680000	1	5	6				77	561;1417;1600;1706;2304	True;True;True;True;True	595;1503;1697;1812;2477	1367;3707;4219;4543;6091;6092;6093	2012;5522;6246;6699;8990;8991;8992	2012;5522;6246;6699;8991
ADH1_YOL086C;ADH2_YMR303C;ADH3_YMR083W	ADH1_YOL086C	9;3;1	9;3;1	9;3;1		3	9	9	9	7	5	7	5	7	5	31	31	31	36.849	348	348;348;375	0	20.531	22.1	18.1	90239000	48938000	41301000	5308200	2878700	2429500	102610000	49920000	7	4	11				1	175;266;316;1019;2543;2547;3147;3280;3473	True;True;True;True;True;True;True;True;True	189;284;336;1085;2730;2734;3378;3520;3721	449;666;793;2567;6652;6657;6658;8380;8696;8697;9192;9193	658;981;1165;3778;9734;9742;9743;12323;12762;12763;13504;13505	658;981;1165;3778;9734;9743;12323;12762;13504
RPL22B_YFL034C-A	RPL22B_YFL034C-A	6	3	3		1	6	3	3	4	4	1	3	1	3	68.9	55.7	55.7	13.826	122	122	0	65.934	31.1	62.3	88696000	1183500	87513000	17739000	236700	17503000	0	86016000	2	11	13				168	1496;1926;2127;2901;3036;3415	False;True;False;True;True;False	1588;2047;2294;3114;3259;3659	3926;5091;5092;5697;5698;5699;5700;7621;7622;7623;8030;8031;9068	5852;7547;7548;7549;8422;8423;8424;8425;8426;8427;8428;8429;11166;11167;11168;11169;11170;11171;11813;11814;11815;11816;13339	5852;7548;8427;11169;11814;13339
DEF1_YKL054C	DEF1_YKL054C	6	6	6		1	6	6	6	1	6	1	6	1	6	13.8	13.8	13.8	83.972	738	738	0	55.642	1.6	13.8	86985000	756900	86229000	5436600	47306	5389300	0	86229000	1	6	7				50	563;632;1054;1477;1529;2678	True;True;True;True;True;True	597;672;1124;1566;1622;2874	1370;1371;1514;2672;3855;4014;7055;7056	2015;2016;2219;3937;5752;5967;10317;10318	2016;2219;3937;5752;5967;10317
CON__Q04695;CON__P19001;CON__Q9C075;CON__Q99PS0	CON__Q04695	24;7;1;1	10;1;1;1	5;1;0;0		4	24	10	5	23	11	9	2	5	1	46.1	26.2	12	48.105	432	432;403;422;422	0	31.135	43.3	22.5	70677000	53385000	17292000	2437100	1840900	596280	121340000	0	9	2	11			+	41	132;273;333;476;672;962;1247;1493;1591;1622;1624;1662;1748;1864;1888;2057;2418;2484;2800;2846;2868;2935;2936;3136	True;True;True;True;False;True;False;False;False;False;False;False;True;True;True;False;False;False;False;True;True;False;False;False	145;291;353;508;713;1026;1323;1584;1688;1720;1722;1764;1858;1983;2007;2210;2211;2595;2667;3008;3056;3080;3149;3150;3366	344;683;820;1183;1586;1587;2417;3241;3242;3907;4183;4184;4289;4290;4291;4294;4295;4296;4297;4298;4380;4381;4663;4941;4942;5007;5505;5506;5507;5508;6339;6491;7372;7373;7496;7544;7711;7712;7713;7714;7715;7716;8345;8346	513;1006;1202;1725;2313;2314;2315;3552;4849;4850;5825;6184;6185;6186;6187;6343;6344;6345;6353;6354;6355;6356;6357;6358;6359;6360;6361;6362;6471;6472;6893;7321;7322;7426;8141;8142;8143;8144;9328;9529;10759;10760;10761;10974;11037;11313;11314;11315;11316;11317;11318;11319;11320;12273;12274;12275;12276;12277	513;1006;1202;1725;2313;3552;4849;5825;6186;6343;6357;6472;6893;7322;7426;8142;9328;9529;10759;10974;11037;11315;11317;12275	25;26;58;59	88;226;241;256
SSF1_YHR066W;SSF2_YDR312W	SSF1_YHR066W;SSF2_YDR312W	8;7	8;7	8;7	;	2	8	8	8	1	7	1	7	1	7	21.9	21.9	21.9	51.763	453	453;453	0	41.549	1.5	20.3	70389000	0	70389000	3199500	0	3199500	0	70389000	1	9	10				277	1896;2507;2593;2828;2919;3089;3149;3271	True;True;True;True;True;True;True;True	2015;2692;2785;3038;3132;3315;3380;3511	5024;6537;6807;7445;7664;7665;8201;8382;8682	7454;9587;9958;10883;11232;11233;11234;12071;12325;12739	7454;9587;9958;10883;11234;12071;12325;12739
HSC82_YMR186W;HSP82_YPL240C	HSC82_YMR186W;HSP82_YPL240C	14;11	14;11	14;11	;	2	14	14	14	7	13	7	13	7	13	22.3	22.3	22.3	80.899	705	705;709	0	33.312	12.5	20.7	68794000	18392000	50402000	1859300	497080	1362200	49066000	43139000	9	11	20				73	47;596;597;1032;1105;1335;1530;1657;1669;1688;2261;2329;2548;2722	True;True;True;True;True;True;True;True;True;True;True;True;True;True	51;632;633;1099;1178;1415;1623;1759;1771;1791;2433;2504;2735;2921	108;109;1443;1444;1445;2601;2602;2855;3525;4015;4373;4411;4453;4454;6005;6141;6659;6660;7146;7147	162;163;2112;2113;2114;3840;3841;4214;5268;5968;6462;6525;6574;6575;8879;9057;9744;9745;9746;9747;10453;10454	162;2112;2113;3840;4214;5268;5968;6462;6525;6574;8879;9057;9746;10453
MIF2_YKL089W	MIF2_YKL089W	2	2	2		1	2	2	2	2	1	2	1	2	1	3.1	3.1	3.1	62.472	549	549	0.0036364	2.5448	3.1	1.5	66487000	57067000	9419500	2659500	2282700	376780	129710000	0	2	1	3				94	689;1806	True;True	733;1923	1636;4804;4805	2385;7111;7112	2385;7112
CON__P02754	CON__P02754	6	6	6		1	6	6	6	4	5	4	5	4	5	45.1	45.1	45.1	18.281	162	162	0	36.409	27.8	40.7	65979000	35669000	30310000	5998000	3242600	2755400	82777000	28605000	8	5	13			+	29	161;1714;1861;2912;3167;3305	True;True;True;True;True;True	174;1820;1980;3125;3398;3549	411;4563;4934;4935;4936;7649;7650;8422;8423;8424;8759	603;6733;7313;7314;7315;7316;11206;11207;12386;12387;12388;12389;12861	603;6733;7315;11207;12386;12861	32;33	7;145
YGR168C_YGR168C	YGR168C_YGR168C	2	2	2		1	2	2	2	0	2	0	2	0	2	2.1	2.1	2.1	44.3	376	376	0	4.8855	0	2.1	63518000	0	63518000	2761700	0	2761700	0	63518000	0	3	3				302	1759;2378	True;True	1870;2553	4683;6253	6924;6925;9222	6924;9222
GPM1_YKL152C	GPM1_YKL152C	7	7	7		1	7	7	7	5	6	5	6	5	6	32.4	32.4	32.4	27.608	247	247	0	28.538	20.2	32.4	62233000	16233000	46000000	4445200	1159500	3285700	48301000	34595000	4	6	10				68	98;1070;1093;1574;2493;3303;3459	True;True;True;True;True;True;True	108;1142;1166;1671;2678;3547;3706	252;2744;2745;2824;2825;2826;4132;4133;6511;6512;8757;9160	396;4039;4040;4170;4171;4172;6115;6116;9552;9553;12859;13462	396;4039;4172;6115;9552;12859;13462
CON__P02768-1	CON__P02768-1	14	14	11		1	14	14	11	14	3	14	3	11	3	25.1	25.1	21.2	69.366	609	609	0	33.997	25.1	6.7	61146000	56845000	4301000	1698500	1579000	119470	119740000	4301000	14	3	17			+	30	5;296;317;664;772;1562;1634;1638;1933;2387;2786;3068;3204;3390	True;True;True;True;True;True;True;True;True;True;True;True;True;True	5;314;337;705;822;1657;1733;1737;2054;2563;2993;3294;3437;3634	7;8;743;794;1576;1883;4086;4317;4322;5110;5111;6277;7332;8137;8138;8522;8994;8995	7;8;1091;1166;2302;2765;6057;6392;6397;7575;7576;9254;10702;11978;11979;12526;13224;13225	7;1091;1166;2302;2765;6057;6392;6397;7575;9254;10702;11979;12526;13225	34	572
RRP5_YMR229C	RRP5_YMR229C	14	14	14		1	14	14	14	0	14	0	14	0	14	9.9	9.9	9.9	193.13	1729	1729	0	22.341	0	9.9	58121000	0	58121000	611800	0	611800	0	58121000	0	11	11				257	193;262;641;732;1198;1209;1684;2146;2697;2749;3081;3148;3152;3288	True;True;True;True;True;True;True;True;True;True;True;True;True;True	208;280;681;779;1271;1283;1787;2313;2894;2955;3307;3379;3383;3528	490;661;1533;1739;3121;3147;4444;5738;7096;7248;8185;8381;8387;8719	715;976;2239;2542;4665;4701;6563;8486;10383;10589;12050;12324;12332;12793	715;976;2239;2542;4665;4701;6563;8486;10383;10589;12050;12324;12332;12793
AHC1_YOR023C	AHC1_YOR023C	1	1	1		1	1	1	1	1	1	1	1	1	1	1.8	1.8	1.8	63.868	566	566	0.0068729	2.0351	1.8	1.8	57522000	41362000	16160000	1855500	1334300	521280	0	16160000	1	1	2				4	446	TRUE	473	1118;1119	1646;1647	1647
VPS71_YML041C	VPS71_YML041C	1	1	1		1	1	1	1	1	1	1	1	1	1	3.2	3.2	3.2	32.021	280	280	0.0035211	2.2674	3.2	3.2	55451000	23434000	32018000	3696800	1562200	2134500	0	32018000	1	1	2				298	1382	TRUE	1465	3614;3615	5386;5387	5386
SSB2_YNL209W	SSB2_YNL209W	40	1	1		1	40	1	1	37	33	1	1	1	1	58.9	3.4	3.4	66.594	613	613	0	23.232	54	55.1	51869000	30412000	21458000	1729000	1013700	715250	67972000	22609000	7	4	11				274	3;54;236;290;336;620;707;714;1144;1145;1214;1215;1371;1372;1460;1531;1664;1770;1771;1978;1998;1999;2121;2151;2152;2153;2284;2340;2341;2541;2647;2677;2703;2704;2711;2813;2817;2825;3106;3175	False;False;False;False;False;False;False;False;False;False;False;False;False;False;False;False;False;False;False;False;False;False;False;False;False;False;False;False;False;False;False;False;False;False;False;False;True;False;False;False	3;58;251;308;356;660;752;760;1217;1218;1288;1289;1454;1455;1547;1624;1766;1882;1883;2114;2115;2145;2146;2147;2148;2288;2318;2319;2320;2456;2515;2516;2728;2841;2873;2900;2901;2909;3022;3023;3027;3035;3332;3408	5;124;125;586;587;588;589;590;726;727;728;729;730;824;825;1494;1495;1689;1690;1691;1707;1708;2968;2969;3154;3155;3156;3157;3158;3589;3590;3591;3592;3807;3808;3809;3810;4016;4017;4384;4385;4386;4703;4704;4705;4706;4707;4708;4709;4710;5294;5295;5362;5363;5364;5365;5366;5367;5368;5683;5746;5747;5748;5749;5750;6049;6050;6051;6173;6174;6650;6976;6977;6978;6979;7053;7054;7104;7105;7106;7107;7121;7122;7…	5;186;187;858;859;860;861;862;863;864;865;866;867;868;1069;1070;1071;1072;1073;1074;1209;1210;1211;2191;2192;2193;2194;2469;2470;2471;2494;2495;2496;2497;2498;4406;4407;4408;4708;4709;4710;4711;4712;4713;4714;4715;4716;5352;5353;5354;5355;5664;5665;5666;5667;5969;5970;6476;6477;6478;6479;6480;6951;6952;6953;6954;6955;6956;6957;6958;6959;6960;6961;6962;6963;6964;6965;7849;7850;7929;7930;7931;7932;…	5;187;864;1073;1209;2194;2470;2494;4406;4407;4713;4716;5352;5354;5665;5969;6476;6954;6958;7849;7930;7934;8402;8494;8497;8498;8941;9106;9107;9732;10212;10315;10393;10398;10421;10822;10839;10880;12147;12425	247;248;249;250	89;124;129;522
IPI1_YHR085W	IPI1_YHR085W	11	11	11		1	11	11	11	0	11	0	11	0	11	35	35	35	37.866	334	334	0	41.691	0	35	50955000	0	50955000	2830900	0	2830900	0	50955000	0	13	13				81	284;1391;1416;1781;2015;2120;2466;2467;3209;3210;3344	True;True;True;True;True;True;True;True;True;True;True	302;1474;1502;1894;2166;2287;2647;2648;3442;3443;3588	701;3642;3706;4731;5396;5682;6451;6452;8530;8531;8852	1034;5435;5521;6991;7972;8400;8401;9470;9471;9472;12537;12538;12539;13016	1034;5435;5521;6991;7972;8401;9471;9472;12537;12539;13016
RRP14_YKL082C	RRP14_YKL082C	5	5	5		1	5	5	5	2	5	2	5	2	5	11.8	11.8	11.8	50.481	434	434	0	12.229	3.9	11.8	48762000	5264200	43498000	2868400	309660	2558700	19423000	36041000	1	5	6				254	169;189;484;1589;2549	True;True;True;True;True	182;204;516;1686;2736	441;477;1200;1201;4180;6661;6662	650;693;1753;1754;6181;9748;9749	650;693;1753;6181;9748	228	332
REV__NOP16_YER002W	REV__NOP16_YER002W	2	2	2		1	2	2	2	0	2	0	2	0	2	0	0	0	26.901	231	231	0.0036496	2.6322	0	0	47191000	0	47191000	n. def.	n. def.	n. def.	0	47191000	0	2	2		+		139	1344;1455	True;True	1424;1541	3536;3793	5283;5650	5283;5650
CON__ENSEMBL:ENSBTAP00000038253	CON__ENSEMBL:ENSBTAP00000038253	14	2	1		1	14	2	1	14	9	2	1	1	1	17.8	3.5	1.8	63.165	606	606	0.0035461	2.2706	17.8	12.5	46483000	34876000	11607000	1452600	1089900	362730	79270000	0	3	1	4			+	20	34;230;473;749;1582;1611;1768;2149;2471;2594;2595;2887;3351;3352	True;False;False;False;False;False;False;True;False;False;False;False;False;False	38;245;503;504;796;1679;1708;1879;1880;2316;2652;2786;2787;3099;3595;3596	78;568;569;570;1170;1171;1172;1173;1174;1175;1799;1800;1801;1802;1803;1804;1805;1806;1807;1808;4156;4157;4158;4159;4247;4699;4700;4701;5742;5743;6461;6808;6809;6810;6811;6812;6813;6814;6815;6816;6817;6818;7583;7584;7585;8871;8872	115;116;832;833;834;835;836;1711;1712;1713;1714;1715;1716;2635;2636;2637;2638;2639;2640;2641;2642;2643;2644;2645;2646;2647;2648;2649;2650;6143;6144;6145;6146;6290;6946;6947;6948;6949;8490;8491;9487;9959;9960;9961;9962;9963;9964;9965;9966;9967;9968;9969;9970;9971;9972;9973;9974;9975;9976;9977;9978;9979;11103;11104;11105;11106;11107;11108;13039;13040	116;835;1714;2636;6146;6290;6949;8490;9487;9960;9972;11106;13039;13040	23	465
HHT2_YNL031C;HHT1_YBR010W	HHT2_YNL031C;HHT1_YBR010W	3;3	3;3	3;3	;	2	3	3	3	1	3	1	3	1	3	16.9	16.9	16.9	15.356	136	136;136	0	3.9925	5.1	16.9	45594000	9146400	36447000	11398000	2286600	9111800	0	36447000	1	3	4				72	545;2698;3402	True;True;True	578;2895;3646	1333;7097;7098;9031	1965;10384;10385;13281	1965;10384;13281
FPR4_YLR449W	FPR4_YLR449W	5	5	4		1	5	5	4	0	5	0	5	0	4	14	14	9.7	43.903	392	392	0	12.332	0	14	45416000	0	45416000	5046200	0	5046200	0	45416000	0	5	5				66	1038;1343;1750;2211;2362	True;True;True;True;True	1105;1423;1860;2381;2537	2621;3535;4666;5902;6221	3868;5282;6897;8730;9178	3868;5282;6897;8730;9178
TIF2_YJL138C;TIF1_YKR059W	TIF2_YJL138C;TIF1_YKR059W	8;8	8;8	8;8	;	2	8	8	8	4	7	4	7	4	7	25.8	25.8	25.8	44.697	395	395;395	0	32.146	13.9	21.8	44729000	8099000	36630000	2130000	385670	1744300	24119000	30920000	4	7	11				284	94;343;590;1016;1244;2480;2829;3069	True;True;True;True;True;True;True;True	104;363;626;1082;1319;2663;3039;3295	244;836;837;1429;2564;3235;3236;6485;6486;7446;8139	381;1223;1224;2092;3775;4843;4844;9523;9524;10884;11980	381;1223;2092;3775;4843;9523;10884;11980
VMA2_YBR127C	VMA2_YBR127C	10	10	10		1	10	10	10	0	10	0	10	0	10	27.9	27.9	27.9	57.749	517	517	0	50.278	0	27.9	42075000	0	42075000	1450800	0	1450800	0	42075000	0	10	10				297	104;232;522;903;1172;1281;1801;2810;2952;3427	True;True;True;True;True;True;True;True;True;True	114;247;555;959;1245;1358;1916;3018;3166;3674	258;573;1279;2271;3049;3386;4772;4773;7397;7769;9106	402;839;1882;3334;4535;5053;7064;7065;10797;11404;13392	402;839;1882;3334;4535;5053;7065;10797;11404;13392
REV__TRM44_YPL030W	REV__TRM44_YPL030W	1	1	1		1	1	1	1	1	0	1	0	1	0	0	0	0	64.854	567	567	1	-2	0	0	41836000	41836000	0	n. def.	n. def.	n. def.	95089000	0	1	0	1	+	+		141	3065	TRUE	3291	8133	11974	11974	148	323
HTA2_YBL003C;HTA1_YDR225W	HTA2_YBL003C;HTA1_YDR225W	1;1	1;1	1;1	;	2	1	1	1	1	1	1	1	1	1	6.8	6.8	6.8	13.989	132	132;132	0.0035088	2.1744	6.8	6.8	40141000	9497500	30644000	8028200	1899500	6128700	0	30644000	1	1	2				76	78	TRUE	84	197;198	316;317	317
ACT1_YFL039C	ACT1_YFL039C	6	6	6		1	6	6	6	6	4	6	4	6	4	15.7	15.7	15.7	41.689	375	375	0	18.034	15.7	12.5	39413000	22378000	17035000	1970700	1118900	851740	43120000	24778000	8	5	13				0	67;285;442;443;1046;2750	True;True;True;True;True;True	72;303;469;470;1114;2956	153;154;702;703;704;705;1112;1113;2646;2647;7249;7250	233;234;1035;1036;1037;1038;1639;1640;3900;3901;10590;10591;10592	233;1037;1639;1640;3901;10592
EFT2_YDR385W;EFT1_YOR133W	EFT2_YDR385W;EFT1_YOR133W	9;9	9;9	9;9	;	2	9	9	9	6	6	6	6	6	6	14.3	14.3	14.3	93.288	842	842;842	0	36.444	9.7	10	38054000	18067000	19988000	827270	392750	434510	39098000	21953000	6	5	11				55	49;50;280;444;663;963;1948;2707;3067	True;True;True;True;True;True;True;True;True	53;54;298;471;704;1027;2069;2904;3293	113;114;115;692;1114;1575;2418;2419;5161;5162;7110;8136	170;171;172;1024;1641;2301;3553;3554;7655;7656;10402;11977	170;171;1024;1641;2301;3553;7655;10402;11977
SPT5_YML010W	SPT5_YML010W	11	11	11		1	11	11	11	0	11	0	11	0	11	15.7	15.7	15.7	115.65	1063	1063	0	32.633	0	15.7	37690000	0	37690000	769180	0	769180	0	37690000	0	11	11				269	531;532;686;750;1255;1454;1651;1755;1785;2459;3250	True;True;True;True;True;True;True;True;True;True;True	564;565;730;797;1331;1540;1751;1866;1898;2638;3485	1299;1300;1631;1809;3256;3792;4355;4676;4737;6439;8618	1914;1915;2380;2651;4867;5649;6441;6916;7001;9458;12664	1914;1915;2380;2651;4867;5649;6441;6916;7001;9458;12664
PSE1_YMR308C	PSE1_YMR308C	7	7	7		1	7	7	7	0	7	0	7	0	7	9.2	9.2	9.2	121.03	1089	1089	0	14.377	0	9.2	35048000	0	35048000	815080	0	815080	0	35048000	0	6	6				131	278;1031;1248;2685;2892;3187;3248	True;True;True;True;True;True;True	296;1098;1324;2881;3104;3420;3483	690;2600;3243;7073;7598;8476;8615	1022;3839;4851;10343;11136;12457;12661	1022;3839;4851;10343;11136;12457;12661
HHF2_YNL030W;HHF1_YBR009C	HHF2_YNL030W;HHF1_YBR009C	5;5	5;5	5;5	;	2	5	5	5	2	5	2	5	2	5	40.8	40.8	40.8	11.368	103	103;103	0	9.5331	16.5	40.8	32394000	6161800	26232000	5399000	1027000	4372000	19981000	20256000	3	5	8				71	416;1311;2903;2987;2988	True;True;True;True;True	443;1388;3116;3206;3207	1066;3440;3441;7626;7627;7894;7895	1571;5128;5129;5130;11174;11175;11606;11607	1571;5128;11175;11606;11607
YPR137C-B_YPR137C-B;YPL257W-B_YPL257W-B;YOL103W-B_YOL103W-B;YML045W_YML045W;YML039W_YML039W;YLR157C-B_YLR157C-B;YGR038C-B_YGR038C-B;YER138C_YER138C;YDR316W-B_YDR316W-B;YDR210C-D_YDR210C-D;YDR098C-B_YDR098C-B;YPR158W-B_YPR158W-B;YHR214C-B_YHR214C-B;YDR261C-D_YDR261C-D;YPR158C-D_YPR158C-D;YLR227W-B_YLR227W-B;YJR027W_YJR027W;YDR365W-B_YDR365W-B;YMR050C_YMR050C;YJR029W_YJR029W;YER160C_YER160C;YNL054W…	YPR137C-B_YPR137C-B;YPL257W-B_YPL257W-B;YOL103W-B_YOL103W-B;YML045W_YML045W;YML039W_YML039W;YLR157C-B_YLR157C-B;YGR038C-B_YGR038C-B;YER138C_YER138C;YDR316W-B_YDR316W-B;YDR210C-D_YDR210C-D;YDR098C-B_YDR098C-B;YPR158W-B_YPR158W-B;YHR214C-B_YHR214C-B;YDR261C-D_YDR261C-D;YPR158C-D_YPR158C-D;YLR227W-B_YLR227W-B;YJR027W_YJR027W;YDR365W-B_YDR365W-B;YMR050C_YMR050C;YJR029W_YJR029W;YER160C_YER160C;YNL054W…	9;9;9;9;9;9;9;9;9;9;9;9;9;8;8;8;8;8;8;8;8;7;7;7;7;7;6;6;6;6;5;5;5;5;5;5;5;5;4;4;4;2;2;2;2;2;2;2;2;2;2;2;2;2;2;2;2;2;2;2;2;2;2;2;2;2;2;2;2;1	9;9;9;9;9;9;9;9;9;9;9;9;9;8;8;8;8;8;8;8;8;7;7;7;7;7;6;6;6;6;5;5;5;5;5;5;5;5;4;4;4;2;2;2;2;2;2;2;2;2;2;2;2;2;2;2;2;2;2;2;2;2;2;2;2;2;2;2;2;1	9;9;9;9;9;9;9;9;9;9;9;9;9;8;8;8;8;8;8;8;8;7;7;7;7;7;6;6;6;6;5;5;5;5;5;5;5;5;4;4;4;2;2;2;2;2;2;2;2;2;2;2;2;2;2;2;2;2;2;2;2;2;2;2;2;2;2;2;2;1	;;;;;;;;;;;;;;;;;;;;;;;;;;;;;;;;;;;;;	70	9	9	9	0	9	0	9	0	9	6.2	6.2	6.2	198.57	1755	1755;1755;1755;1755;1755;1755;1755;1755;1755;1755;1755;1756;1793;1604;1755;1755;1755;1755;1755;1755;1755;1749;1755;1755;1755;1756;1196;1755;1755;1755;1155;1770;1770;1770;1770;1770;1770;1770;1770;1770;1770;440;440;440;440;440;440;440;440;440;440;440;440;440;440;440;440;440;440;440;440;440;440;440;440;440;440;440;478;440	0	25.263	0	6.2	32225000	0	32225000	429670	0	429670	0	32225000	0	10	10				300	673;679;1702;1799;1911;2468;2715;2981;3348	True;True;True;True;True;True;True;True;True	714;721;1808;1914;2032;2649;2914;3199;3592	1588;1597;4529;4770;5056;6453;7133;7883;8862	2316;2326;2327;6674;7062;7494;9473;10432;11592;13030	2316;2327;6674;7062;7494;9473;10432;11592;13030
CON__P02663	CON__P02663	2	2	2		1	2	2	2	1	2	1	2	1	2	9.2	9.2	9.2	24.348	207	207	0	2.8642	5.3	9.2	31179000	12065000	19114000	2834400	1096800	1737600	0	19114000	1	2	3			+	26	700;2016	True;True	745;2167	1672;5397;5398	2441;7973;7974	2441;7974
RPO21_YDL140C	RPO21_YDL140C	1	1	1		1	1	1	1	0	1	0	1	0	1	0.6	0.6	0.6	191.61	1733	1733	1	-2	0	0.6	30611000	0	30611000	377920	0	377920	0	30611000	0	1	1	+			208	1660	TRUE	1762	4377	6467	6467	199	1202
CON__Q7RTS7;CON__Q32MB2	CON__Q7RTS7;CON__Q32MB2	7;7	1;1	0;0	;	2	7	1	0	7	5	1	1	0	0	9.1	2.3	0	57.865	529	529;540	0	6.1564	9.1	5.7	29692000	24063000	5628700	989720	802100	187620	0	3190100	2	2	4			+	42	34;209;702;703;748;1471;1749	False;False;False;False;True;False;False	38;224;747;748;795;1560;1859	78;525;1675;1676;1677;1678;1679;1680;1681;1795;1796;1797;1798;3844;3845;3846;4664;4665	115;116;769;2445;2446;2447;2448;2449;2450;2451;2452;2453;2454;2455;2631;2632;2633;2634;5740;5741;5742;6894;6895;6896	116;769;2447;2451;2633;5741;6894
CON__P02666	CON__P02666	2	2	2		1	2	2	2	1	1	1	1	1	1	12.4	12.4	12.4	23.583	209	209	0	2.901	9.1	3.3	27975000	4602900	23372000	4662500	767140	3895400	10462000	0	1	1	2			+	27	414;3161	True;True	441;3392	1064;8410	1569;12371	1569;12371	30	185
TMA23_YMR269W	TMA23_YMR269W	1	1	1		1	1	1	1	1	1	1	1	1	1	4.3	4.3	4.3	23.949	211	211	0.0035587	2.271	4.3	4.3	27411000	8219600	19191000	2741100	821960	1919100	0	19191000	1	1	2				288	1008	TRUE	1073	2534;2535	3734;3735	3735
CON__P02662	CON__P02662	5	5	5		1	5	5	5	4	1	4	1	4	1	24.1	24.1	24.1	22.975	199	199	0	11.082	24.1	3.5	24015000	19635000	4379400	2668300	2181700	486600	44630000	0	5	1	6			+	25	508;720;1084;1104;3414	True;True;True;True;True	540;767;1156;1177;3658	1250;1720;2788;2854;9067	1840;2512;2513;4095;4213;13338	1840;2513;4095;4213;13338
YMR111C_YMR111C	YMR111C_YMR111C	1	1	1		1	1	1	1	0	1	0	1	0	1	2.6	2.6	2.6	52.37	462	462	1	-2	0	2.6	21600000	0	21600000	899980	0	899980	0	21600000	0	1	1	+			306	1873	TRUE	1992	4974	7371	7371	258	400
RRP17_YDR412W	RRP17_YDR412W	5	5	5		1	5	5	5	0	5	0	5	0	5	17.9	17.9	17.9	27.974	235	235	0	16.963	0	17.9	21195000	0	21195000	2649300	0	2649300	0	21195000	0	5	5				256	208;724;1151;1424;1652	True;True;True;True;True	223;771;1224;1510;1752	524;1729;2979;3714;4356	768;2525;4420;5531;6442	768;2525;4420;5531;6442
FBA1_YKL060C	FBA1_YKL060C	4	4	4		1	4	4	4	2	4	2	4	2	4	19.5	19.5	19.5	39.62	359	359	0	27.135	9.5	19.5	21125000	4460000	16665000	1320300	278750	1041500	18794000	8008200	3	3	6				63	2537;2635;2834;3185	True;True;True;True	2724;2829;3044;3418	6644;6953;6954;7467;8473;8474	9726;10184;10185;10931;12453;12454;12455	9726;10184;10931;12453
SWA2_YDR320C	SWA2_YDR320C	1	1	1		1	1	1	1	1	0	1	0	1	0	1	1	1	75.019	668	668	1	-2	1	0	20225000	20225000	0	697420	697420	0	45970000	0	1	0	1	+			279	1520	TRUE	1613	3997	5948	5948	251	523
YEF3_YLR249W	YEF3_YLR249W	5	5	3		1	5	5	3	4	3	4	3	2	2	5.4	5.4	3.2	115.94	1044	1044	0	16.897	4.4	3.4	19686000	9660100	10026000	401760	197140	204610	20031000	11952000	4	3	7				301	267;845;1133;1920;2102	True;True;True;True;True	285;896;1206;2041;2263	667;668;2100;2933;5071;5072;5610	982;983;3087;4351;7516;7517;8289	982;3087;4351;7516;8289
RPS21B_YJL136C	RPS21B_YJL136C	8	1	1		1	8	1	1	3	8	0	1	0	1	85.1	18.4	18.4	9.7597	87	87	0	9.4925	40.2	85.1	19518000	0	19518000	3253000	0	3253000	0	19518000	0	5	5				231	22;96;955;1211;1618;1968;2173;2660	False;True;False;False;False;False;False;False	23;106;1017;1285;1716;2098;2099;2342;2855	50;51;247;248;2401;3149;4282;4283;5242;5243;5244;5245;5246;5247;5248;5249;5250;5251;5252;5812;7016;7017;7018	76;77;384;385;386;387;388;3532;4703;6336;6337;7770;7771;7772;7773;7774;7775;7776;7777;7778;7779;7780;7781;7782;8581;10266;10267;10268	77;385;3532;4703;6336;7773;8581;10266	215	1
SAM1_YLR180W;SAM2_YDR502C	SAM1_YLR180W;SAM2_YDR502C	6;4	6;4	6;4	;	2	6	6	6	2	5	2	5	2	5	18.3	18.3	18.3	41.818	382	382;384	0	14.279	6	16.2	19398000	1907900	17490000	969890	95393	874490	0	17490000	2	5	7				262	217;797;1143;2037;2602;3367	True;True;True;True;True;True	232;848;1216;2188;2794;3611	542;1965;1966;2967;5441;6851;8925	795;2886;2887;4405;8035;10043;13115	795;2886;4405;8035;10043;13115
PRP43_YGL120C	PRP43_YGL120C	6	6	6		1	6	6	6	1	6	1	6	1	6	9.5	9.5	9.5	87.561	767	767	0	16.318	1.7	9.5	19325000	1497500	17827000	522280	40472	481810	0	17827000	1	7	8				129	2460;2599;2999;3368;3428;3444	True;True;True;True;True;True	2639;2791;3219;3612;3675;3691	6440;6824;7925;8926;8927;9107;9136	9459;9985;11662;11663;13116;13117;13393;13431	9459;9985;11663;13117;13393;13431
CON__Q2KJ62;CON__P01044-1	CON__Q2KJ62;CON__P01044-1	1;1	1;1	1;1	;	2	1	1	1	1	1	1	1	1	1	3.1	3.1	3.1	68.964	621	621;621	0	2.7071	3.1	3.1	18704000	10775000	7928400	519540	299310	220230	0	7928400	2	1	3			+	22	2184	TRUE	2353	5842;5843	8636;8637;8638	8636
PXA1_YPL147W	PXA1_YPL147W	1	1	1		1	1	1	1	1	0	1	0	1	0	1.1	1.1	1.1	100.02	870	870	1	-2	1.1	0	18319000	18319000	0	398240	398240	0	41637000	0	1	0	1	+			134	2648	TRUE	2842	6980	10215	10215	139	113
CON__P02668	CON__P02668	3	3	3		1	3	3	3	3	2	3	2	3	2	23.1	23.1	23.1	18.974	169	169	0	9.7142	23.1	16.6	18070000	8631800	9438700	2581500	1233100	1348400	19515000	9543300	3	3	6			+	28	2455;2632;3397	True;True;True	2634;2826;3641	6433;6947;6948;6949;9013;9014	9451;10178;10179;10180;13249;13250	9451;10179;13249	31	95
RPS14B_YJL191W	RPS14B_YJL191W	14	1	1		1	14	1	1	3	14	0	1	0	1	73.2	5.8	5.8	14.65	138	138	1	-2	19.6	73.2	17952000	0	17952000	2564500	0	2564500	0	17952000	0	1	1	+			220	29;174;324;356;417;678;1146;1147;1196;1197;1358;2872;2916;3118	False;True;False;False;False;False;False;False;False;False;False;False;False;False	32;33;188;344;376;444;720;1219;1220;1269;1270;1440;3084;3129;3346;3347	72;73;448;804;868;869;1067;1596;2970;2971;2972;2973;2974;3116;3117;3118;3119;3120;3562;3563;7552;7553;7660;7661;8300;8301;8302	107;108;109;110;657;1181;1266;1267;1268;1572;2325;4409;4410;4411;4412;4413;4414;4415;4659;4660;4661;4662;4663;4664;5317;5318;11046;11047;11227;11228;12210;12211;12212;12213	110;657;1181;1266;1572;2325;4409;4414;4659;4663;5317;11047;11227;12210	204	62
CCT8_YJL008C	CCT8_YJL008C	6	6	6		1	6	6	6	0	6	0	6	0	6	13.9	13.9	13.9	61.662	568	568	0	18.041	0	13.9	17206000	0	17206000	537690	0	537690	0	17206000	0	6	6				16	822;1674;1765;1819;3018;3025	True;True;True;True;True;True	873;1776;1876;1938;3240;3247	2049;4417;4695;4835;8004;8011	3016;6531;6940;7157;11774;11783	3016;6531;6940;7157;11774;11783
IMD1_YAR073W;IMD3_YLR432W;IMD2_YHR216W	IMD1_YAR073W;IMD3_YLR432W;IMD2_YHR216W	2;2;2	2;2;2	1;1;1	;;	3	2	2	1	0	2	0	2	0	1	8.7	8.7	5	44.386	403	403;523;523	0	11.694	0	8.7	15839000	0	15839000	931730	0	931730	0	15839000	0	3	3				80	624;2119	True;True	664;2286	1499;1500;5681	2199;2200;8399	2199;8399
NOP4_YPL043W	NOP4_YPL043W	3	3	3		1	3	3	3	0	3	0	3	0	3	6.1	6.1	6.1	77.824	685	685	0	9.8346	0	6.1	15261000	0	15261000	436030	0	436030	0	15261000	0	2	2				112	1408;2163;3386	True;True;True	1492;2331;3630	3691;5790;8987	5506;8552;13214	5506;8552;13214
CON__P04259	CON__P04259	40	1	1		1	40	1	1	36	22	1	1	1	1	53.9	3	3	59.998	564	564	0	6.7008	49.5	33.7	15084000	11381000	3703100	502800	379360	123440	0	3703100	1	2	3			+	32	37;230;260;261;270;455;456;702;703;747;967;976;1313;1471;1611;1749;1849;1850;2079;2089;2090;2091;2148;2217;2222;2259;2270;2400;2481;2510;2612;2613;2657;2662;2763;3216;3327;3351;3352;3358	False;False;False;False;True;False;False;False;False;False;False;False;False;False;False;False;False;False;False;False;False;False;False;False;False;False;False;False;False;False;False;False;False;False;False;False;False;False;False;False	41;245;278;279;288;482;483;747;748;794;1031;1040;1390;1560;1708;1859;1968;1969;2234;2246;2247;2248;2315;2387;2392;2431;2442;2577;2664;2695;2805;2806;2852;2857;2969;3449;3571;3595;3596;3602	84;85;568;569;570;658;659;660;677;678;1131;1132;1675;1676;1677;1678;1679;1680;1681;1794;2428;2429;2454;2455;3444;3445;3844;3845;3846;4247;4664;4665;4913;4914;4915;5543;5544;5545;5575;5576;5577;5578;5579;5580;5581;5582;5583;5584;5741;5912;5923;6003;6019;6304;6487;6540;6541;6887;6888;6889;7008;7009;7010;7020;7271;7272;8552;8553;8807;8808;8871;8872;8888;8889	123;124;832;833;834;835;836;973;974;975;992;993;994;1660;1661;2445;2446;2447;2448;2449;2450;2451;2452;2453;2454;2455;2630;3575;3576;3608;3609;3610;5133;5134;5135;5740;5741;5742;6290;6894;6895;6896;7289;7290;7291;8199;8200;8201;8243;8244;8245;8246;8247;8248;8249;8250;8251;8252;8253;8254;8255;8489;8751;8768;8875;8876;8899;9284;9525;9590;9591;10097;10098;10099;10255;10256;10257;10258;10270;10628;106…	123;835;973;975;993;1660;1661;2447;2451;2630;3575;3609;5134;5741;6290;6894;7289;7290;8200;8243;8249;8253;8489;8751;8768;8876;8899;9284;9525;9591;10098;10099;10257;10270;10629;12579;12935;13039;13040;13066	29	279
CON__Q5D862	CON__Q5D862	4	4	4		1	4	4	4	4	1	4	1	4	1	3.3	3.3	3.3	248.07	2391	2391	0	13.469	3.3	0.5	14088000	12983000	1105300	190380	175440	14937	29508000	0	5	1	6			+	43	594;782;2525;2748	True;True;True;True	630;833;2711;2954	1441;1915;6574;6575;7246;7247	2109;2812;9632;9633;10587;10588	2109;2812;9632;10588
TPI1_YDR050C	TPI1_YDR050C	1	1	1		1	1	1	1	1	1	1	1	1	1	5.6	5.6	5.6	26.795	248	248	0	6.6287	5.6	5.6	13812000	7555100	6256700	1151000	629590	521390	0	6256700	1	0	1				289	1501	TRUE	1593	3935;3936	5865;5866	5866
FPR3_YML074C	FPR3_YML074C	4	3	3		1	4	3	3	0	4	0	3	0	3	11.9	7.8	7.8	46.553	411	411	0	7.2396	0	11.9	13801000	0	13801000	1725100	0	1725100	0	13801000	0	3	3				65	395;1210;2211;3141	True;True;False;True	419;1284;2381;3372	991;3148;5902;8355	1454;4702;8730;12288	1454;4702;8730;12288
YGR169C-A_YGR169C-A	YGR169C-A_YGR169C-A	1	1	1		1	1	1	1	0	1	0	1	0	1	14.1	14.1	14.1	10.495	92	92	0	20.769	0	14.1	13542000	0	13542000	4513900	0	4513900	0	13542000	0	2	2				303	342	TRUE	362	835	1221;1222	1221
NOP1_YDL014W	NOP1_YDL014W	2	2	2		1	2	2	2	0	2	0	2	0	2	7.3	7.3	7.3	34.465	327	327	0	5.2858	0	7.3	12765000	0	12765000	797820	0	797820	0	12765000	0	2	2				107	171;1050	True;True	185;1120	444;2667	653;3928	653;3928
CON__Q8N1N4-2;CON__Q7RTT2	CON__Q8N1N4-2;CON__Q7RTT2	6;6	3;3	3;3	;	2	6	3	3	5	3	3	1	3	1	10.9	6.1	6.1	56.964	521	521;521	0	5.8791	9.6	4.4	12133000	12133000	0	418370	418370	0	27577000	0	2	1	3			+	44	34;747;1738;1749;2928;3405	False;False;True;False;True;True	38;794;1845;1859;3141;3649	78;1794;4630;4664;4665;7689;7690;9037	115;116;2630;6848;6894;6895;6896;11271;11272;13290	116;2630;6848;6894;11271;13290
SNU13_YEL026W	SNU13_YEL026W	2	2	2		1	2	2	2	0	2	0	2	0	2	23.8	23.8	23.8	13.569	126	126	0	8.9436	0	23.8	11752000	0	11752000	1678900	0	1678900	0	11752000	0	1	1				266	18;383	True;True	19;406	44;943	68;1389	68;1389
CON__P48668	CON__P48668	41	1	0		1	41	1	0	36	22	1	1	0	0	52.8	1.8	0	60.024	564	564	0	9.224	45.4	33.7	11398000	0	11398000	379920	0	379920	0	11398000	1	1	2			+	40	37;91;230;260;261;455;456;702;703;747;857;967;976;1313;1471;1611;1749;1849;1850;2079;2089;2090;2091;2148;2222;2259;2270;2349;2400;2481;2510;2612;2613;2657;2662;2763;3216;3327;3351;3352;3358	False;False;False;False;False;False;False;False;False;False;False;False;False;False;False;False;False;False;False;False;False;False;False;False;False;False;False;False;False;False;True;False;False;False;False;False;False;False;False;False;False	41;101;245;278;279;482;483;747;748;794;908;1031;1040;1390;1560;1708;1859;1968;1969;2234;2246;2247;2248;2315;2392;2431;2442;2524;2577;2664;2695;2805;2806;2852;2857;2969;3449;3571;3595;3596;3602	84;85;241;568;569;570;658;659;660;1131;1132;1675;1676;1677;1678;1679;1680;1681;1794;2134;2428;2429;2454;2455;3444;3445;3844;3845;3846;4247;4664;4665;4913;4914;4915;5543;5544;5545;5575;5576;5577;5578;5579;5580;5581;5582;5583;5584;5741;5923;6003;6019;6190;6304;6487;6540;6541;6887;6888;6889;7008;7009;7010;7020;7271;7272;8552;8553;8807;8808;8871;8872;8888;8889	123;124;378;832;833;834;835;836;973;974;975;1660;1661;2445;2446;2447;2448;2449;2450;2451;2452;2453;2454;2455;2630;3143;3575;3576;3608;3609;3610;5133;5134;5135;5740;5741;5742;6290;6894;6895;6896;7289;7290;7291;8199;8200;8201;8243;8244;8245;8246;8247;8248;8249;8250;8251;8252;8253;8254;8255;8489;8768;8875;8876;8899;9128;9284;9525;9590;9591;10097;10098;10099;10255;10256;10257;10258;10270;10628;10629;…	123;378;835;973;975;1660;1661;2447;2451;2630;3143;3575;3609;5134;5741;6290;6894;7289;7290;8200;8243;8249;8253;8489;8768;8876;8899;9128;9284;9525;9591;10098;10099;10257;10270;10629;12579;12935;13039;13040;13066	29	279
KAR2_YJL034W	KAR2_YJL034W	6	5	5		1	6	5	5	2	6	1	5	1	5	10.9	9.1	9.1	74.467	682	682	0	7.7529	4.3	10.9	11301000	0	11301000	342450	0	342450	0	11301000	1	4	5				86	339;1336;2128;2144;3022;3253	False;True;True;True;True;True	359;1416;2295;2311;3244;3488	831;832;3526;5701;5735;8008;8622;8623	1217;1218;5269;8430;8482;11780;12670;12671	1217;5269;8430;8482;11780;12670
TUB2_YFL037W	TUB2_YFL037W	4	4	4		1	4	4	4	0	4	0	4	0	4	9.4	9.4	9.4	50.922	457	457	0	16.206	0	9.4	11099000	0	11099000	739930	0	739930	0	11099000	0	4	4				292	1299;1629;2542;3433	True;True;True;True	1376;1728;2729;3680	3415;4305;6651;9114	5097;6370;9733;13408	5097;6370;9733;13408
LEU2_YCL018W	LEU2_YCL018W	2	2	2		1	2	2	2	0	2	0	2	0	2	9.1	9.1	9.1	38.952	364	364	0	8.6153	0	9.1	11014000	0	11014000	524450	0	524450	0	11014000	0	2	2				87	1870;2819	True;True	1989;3029	4963;7429	7360;10862	7360;10862
ERO1_YML130C	ERO1_YML130C	1	1	1		1	1	1	1	0	1	0	1	0	1	2.3	2.3	2.3	65.032	563	563	1	-2	0	2.3	10039000	0	10039000	334630	0	334630	0	10039000	0	1	1	+			60	3258	TRUE	3494	8637	12687	12687	70	271
RRP15_YPR143W	RRP15_YPR143W	3	3	3		1	3	3	3	1	3	1	3	1	3	15.2	15.2	15.2	28.212	250	250	0	7.0181	4.4	15.2	9938900	0	9938900	1104300	0	1104300	0	9938900	1	3	4				255	599;1670;2790	True;True;True	635;1772;2997	1447;4412;4413;7340	2116;6526;6527;10712	2116;6526;10712
MNP1_YGL068W	MNP1_YGL068W	2	2	2		1	2	2	2	0	2	0	2	0	2	9.8	9.8	9.8	20.65	194	194	0.0034965	2.1596	0	9.8	9787600	0	9787600	1223500	0	1223500	0	9787600	0	1	1				96	922;2199	True;True	979;2369	2308;5875	3387;8680	3387;8680
RAD16_YBR114W	RAD16_YBR114W	1	1	1		1	1	1	1	0	1	0	1	0	1	1.3	1.3	1.3	91.429	790	790	1	-2	0	1.3	9487300	0	9487300	225890	0	225890	0	9487300	0	1	1	+			135	2571	TRUE	2759	6743	9870	9870	140	180
MSS116_YDR194C	MSS116_YDR194C	4	4	4		1	4	4	4	0	4	0	4	0	4	8.3	8.3	8.3	76.268	664	664	0	6.7021	0	8.3	9183200	0	9183200	248190	0	248190	0	9183200	0	5	5				100	92;405;537;1249	True;True;True;True	102;432;570;1325	242;1051;1308;3244;3245	379;1551;1923;4852;4853	379;1551;1923;4852
HSP26_YBR072W	HSP26_YBR072W	3	3	3		1	3	3	3	0	3	0	3	0	3	20.1	20.1	20.1	23.879	214	214	0	9.4312	0	20.1	9082600	0	9082600	756880	0	756880	0	9082600	0	3	3				75	2399;2720;3117	True;True;True	2576;2919;3345	6303;7144;8299	9283;10449;12209	9283;10449;12209
SAH1_YER043C	SAH1_YER043C	3	3	3		1	3	3	3	2	2	2	2	2	2	8	8	8	49.125	449	449	0	4.067	5.6	4.9	8955300	5239500	3715900	471330	275760	195570	11909000	0	2	2	4				261	500;1118;1729	True;True;True	532;1191;1836	1229;2886;2887;4607	1805;4273;4274;6802	1805;4273;6802
NOP56_YLR197W	NOP56_YLR197W	4	4	4		1	4	4	4	0	4	0	4	0	4	10.3	10.3	10.3	56.863	504	504	0	9.3476	0	10.3	8416300	0	8416300	300580	0	300580	0	8416300	0	5	5				114	814;925;1700;1936	True;True;True;True	865;983;1806;2057	2024;2025;2325;4492;5117	2975;2976;3421;6616;7583	2976;3421;6616;7583
IQG1_YPL242C	IQG1_YPL242C	1	1	1		1	1	1	1	0	1	0	1	0	1	0.5	0.5	0.5	172.83	1495	1495	1	-2	0	0.5	8204200	0	8204200	102550	0	102550	0	8204200	0	1	1	+			84	1558	TRUE	1653	4080	6051	6051	79	559
EFB1_YAL003W	EFB1_YAL003W	2	2	2		1	2	2	2	2	0	2	0	2	0	9.2	9.2	9.2	22.627	206	206	0.0034722	2.1141	9.2	0	8101400	8101400	0	736490	736490	0	18414000	0	2	0	2				54	258;1116	True;True	276;1189	655;2884	970;4270	970;4270
TAE2_YPL009C	TAE2_YPL009C	4	4	4		1	4	4	4	4	0	4	0	4	0	4.7	4.7	4.7	119.07	1038	1038	0	10.55	4.7	0	7617200	7617200	0	162070	162070	0	17313000	0	4	0	4				280	709;1290;1876;3332	True;True;True;True	754;1367;1995;3576	1693;3399;4977;8830	2473;5079;7374;12977	2473;5079;7374;12977
TEF4_YKL081W	TEF4_YKL081W	4	4	4		1	4	4	4	1	4	1	4	1	4	11.9	11.9	11.9	46.52	412	412	0	8.6548	2.2	11.9	7514600	0	7514600	326720	0	326720	0	7514600	1	2	3				283	1142;1341;2177;2646	True;True;True;True	1215;1421;2346;2840	2966;3533;5833;6974;6975	4404;5280;8627;10208;10209	4404;5280;8627;10209
PFK1_YGR240C	PFK1_YGR240C	5	5	5		1	5	5	5	0	5	0	5	0	5	7.6	7.6	7.6	107.97	987	987	0	8.7201	0	7.6	7501600	0	7501600	138920	0	138920	0	7501600	0	5	5				122	294;1040;1286;2719;2773	True;True;True;True;True	312;1107;1363;2918;2980	739;2623;3394;7143;7305	1087;3870;5067;10448;10671	1087;3870;5067;10448;10671
CON__P20930	CON__P20930	2	2	2		1	2	2	2	1	1	1	1	1	1	0.4	0.4	0.4	435.16	4061	4061	0	2.6554	0.2	0.2	7153500	7153500	0	34064	34064	0	16259000	0	1	1	2			+	37	619;2392	True;True	659;2569	1493;6293	2190;9273	2190;9273
PNO1_YOR145C	PNO1_YOR145C	2	2	2		1	2	2	2	0	2	0	2	0	2	7.7	7.7	7.7	30.331	274	274	0.0035971	2.3923	0	7.7	6924900	0	6924900	461660	0	461660	0	6924900	0	2	2				127	650;3011	True;True	691;3233	1548;7987	2264;11745	2264;11745
REV__HSL7_YBR133C	REV__HSL7_YBR133C	1	1	1		1	1	1	1	1	0	1	0	1	0	0	0	0	95.152	827	827	1	-2	0	0	6868000	6868000	0	n. def.	n. def.	n. def.	15610000	0	1	0	1	+	+		138	659	TRUE	700	1564	2290	2290	147	212
SSC1_YJR045C	SSC1_YJR045C	3	3	3		1	3	3	3	1	3	1	3	1	3	6.6	6.6	6.6	70.627	654	654	0	6.8016	1.8	6.6	6838500	2087800	4750700	220600	67349	153250	0	4750700	1	3	4				275	338;960;2017	True;True;True	358;1023;2168	829;830;2412;5399	1215;1216;3546;7975	1216;3546;7975
PSA1_YDL055C	PSA1_YDL055C	2	2	2		1	2	2	2	1	2	1	2	1	2	9.1	9.1	9.1	39.565	361	361	0	4.7338	5	9.1	6134300	1847900	4286400	278830	83995	194840	0	4286400	2	2	4				130	1191;2702	True;True	1264;2899	3107;3108;7103	4641;4642;4643;10392	4643;10392
DED1_YOR204W	DED1_YOR204W	2	2	2		1	2	2	2	0	2	0	2	0	2	4.3	4.3	4.3	65.552	604	604	0	9.4498	0	4.3	6064100	0	6064100	183760	0	183760	0	6064100	0	2	2				49	20;3091	True;True	21;3317	48;8203	73;12073	73;12073
RPS9A_YPL081W	RPS9A_YPL081W	20	1	1		1	20	1	1	5	20	1	1	1	1	70.1	9.1	9.1	22.443	197	197	0	5.0285	21.8	70.1	5862300	1724500	4137800	586230	172450	413780	0	4137800	1	1	2				250	400;1080;1309;1368;1466;1608;1646;1647;1666;1837;1838;2248;2372;2382;2394;3044;3045;3092;3093;3094	False;False;False;True;False;False;False;False;False;False;False;False;False;False;False;False;False;False;False;False	425;1152;1386;1451;1555;1705;1745;1746;1768;1956;1957;2418;2419;2547;2557;2571;3267;3268;3318;3319;3320	1022;2767;2768;2769;3437;3438;3583;3584;3830;4233;4342;4343;4344;4345;4388;4389;4390;4391;4877;4878;4879;5979;5980;5981;5982;6244;6263;6264;6296;8051;8052;8204;8205;8206;8207;8208	1503;4067;4068;4069;4070;5125;5126;5346;5347;5703;5704;6267;6268;6269;6425;6426;6427;6428;6429;6430;6483;6484;6485;6486;6487;6488;7223;7224;7225;8840;8841;8842;8843;8844;8845;8846;9206;9236;9237;9276;11848;11849;11850;12074;12075;12076;12077;12078	1503;4068;5125;5346;5703;6267;6427;6429;6484;7223;7225;8846;9206;9236;9276;11848;11850;12074;12075;12077	226	147
ILV5_YLR355C	ILV5_YLR355C	4	4	4		1	4	4	4	3	1	3	1	3	1	12.2	12.2	12.2	44.368	395	395	0	6.7071	9.4	2.8	5816500	2508300	3308200	306130	132010	174120	5701100	0	3	1	4				79	12;415;890;2579	True;True;True;True	12;442;943;2767	28;1065;2231;6768	40;1570;3286;9909	40;1570;3286;9909
FAA4_YMR246W	FAA4_YMR246W	2	2	2		1	2	2	2	0	2	0	2	0	2	2.9	2.9	2.9	77.266	694	694	0	3.4514	0	2.9	5660300	0	5660300	195180	0	195180	0	5660300	0	2	2				62	1919;2900	True;True	2040;3113	5070;7620	7515;11165	7515;11165
CPR1_YDR155C	CPR1_YDR155C	2	2	2		1	2	2	2	2	1	2	1	2	1	17.9	17.9	17.9	17.39	162	162	0	11.492	17.9	9.9	5582200	4809900	772340	697770	601230	96543	10932000	0	2	1	3				47	1546;2653	True;True	1640;2848	4057;6998;6999	6021;10241;10242	6021;10242
TMA19_YKL056C	TMA19_YKL056C	2	2	2		1	2	2	2	2	0	2	0	2	0	13.8	13.8	13.8	18.741	167	167	0	4.8405	13.8	0	5581800	5581800	0	697720	697720	0	12687000	0	2	0	2				287	375;820	True;True	397;871	927;2044	1372;3007	1372;3007
TUB1_YML085C;TUB3_YML124C	TUB1_YML085C	3;1	3;1	3;1		2	3	3	3	0	3	0	3	0	3	8.3	8.3	8.3	49.799	447	447;445	0	9.6581	0	8.3	5496800	0	5496800	274840	0	274840	0	5496800	0	3	3				291	105;557;2985	True;True;True	115;591;3204	259;1356;7891	403;1995;11601	403;1995;11601
SRO9_YCL037C	SRO9_YCL037C	2	2	2		1	2	2	2	0	2	0	2	0	2	10.1	10.1	10.1	48.059	434	434	0	10.234	0	10.1	5234100	0	5234100	249240	0	249240	0	5234100	0	2	2				271	1617;2430	True;True	1715;2607	4281;6362	6335;9361	6335;9361
MSN1_YOL116W	MSN1_YOL116W	1	1	1		1	1	1	1	0	1	0	1	0	1	3.1	3.1	3.1	43.06	382	382	1	-2	0	3.1	4726800	0	4726800	363600	0	363600	0	4726800	0	1	1	+			99	1485	TRUE	1574	3885	5801	5801	91	307
DRS1_YLL008W	DRS1_YLL008W	1	1	1		1	1	1	1	1	1	1	1	1	1	1.6	1.6	1.6	84.842	752	752	0	3.4864	1.6	1.6	4467800	0	4467800	117570	0	117570	0	4467800	1	1	2				51	2742	TRUE	2948	7220;7221	10541;10542	10541
RVB1_YDR190C	RVB1_YDR190C	2	2	2		1	2	2	2	0	2	0	2	0	2	4.8	4.8	4.8	50.452	463	463	0	4.2307	0	4.8	4180300	0	4180300	174180	0	174180	0	4180300	0	2	2				260	567;1644	True;True	601;1743	1380;4331	2033;6408	2033;6408
AHA1_YDR214W	AHA1_YDR214W	3	3	3		1	3	3	3	0	3	0	3	0	3	11.7	11.7	11.7	39.435	350	350	0	6.5458	0	11.7	4120100	0	4120100	242360	0	242360	0	4120100	0	3	3				3	177;399;2741	True;True;True	191;424;2947	451;1020;1021;7219	660;1501;1502;10540	660;1502;10540
SSE1_YPL106C	SSE1_YPL106C	1	1	1		1	1	1	1	1	0	1	0	1	0	1.6	1.6	1.6	77.365	693	693	0.0035336	2.2678	1.6	0	4011500	4011500	0	108420	108420	0	9117900	0	1	0	1				276	2793	TRUE	3000	7358	10742	10742
PGI1_YBR196C	PGI1_YBR196C	3	3	3		1	3	3	3	3	1	3	1	3	1	7.8	7.8	7.8	61.298	554	554	0	9.7543	7.8	3.4	3814900	2948500	866430	152600	117940	34657	5268000	0	3	1	4				124	1710;2627;2815	True;True;True	1816;2821;3025	4550;4551;4552;6939;7418	6707;6708;6709;10167;10829	6709;10167;10829
PMA1_YGL008C;PMA2_YPL036W	PMA1_YGL008C;PMA2_YPL036W	1;1	1;1	1;1	;	2	1	1	1	1	0	1	0	1	0	1.6	1.6	1.6	99.618	918	918;947	0	9.3356	1.6	0	3772600	3772600	0	125750	125750	0	8574800	0	1	0	1				126	30	TRUE	34	74	111	111
SQS1_YNL224C	SQS1_YNL224C	4	4	4		1	4	4	4	0	4	0	4	0	4	5.9	5.9	5.9	86.949	767	767	0	9.2583	0	5.9	3576800	0	3576800	115380	0	115380	0	3576800	0	4	4				270	181;668;2845;3061	True;True;True;True	195;709;3055;3286	457;1582;7495;8125	667;2309;10973;11964	667;2309;10973;11964
NOP58_YOR310C	NOP58_YOR310C	1	1	1		1	1	1	1	1	1	1	1	1	1	2.5	2.5	2.5	56.956	511	511	0	8.0839	2.5	2.5	3412500	0	3412500	126390	0	126390	0	3412500	1	1	2				115	2633	TRUE	2827	6950;6951	10181;10182	10181
ENO1_YGR254W	ENO1_YGR254W	8	1	1		1	8	1	1	7	8	1	1	1	1	19	2.7	2.7	46.816	437	437	0	3.2793	14.9	19	3317000	3317000	0	165850	165850	0	7539200	0	1	1	2				56	2;941;1128;1129;1187;2160;2551;3194	False;False;False;False;False;True;False;False	2;1002;1201;1202;1260;2328;2738;3427	3;4;2364;2365;2923;2924;2925;2926;3097;3098;5763;5764;6664;8492;8493	3;4;3476;3477;4340;4341;4342;4343;4627;4628;4629;8511;8512;9751;12480;12481;12482	4;3476;4340;4342;4627;8511;9751;12480
TSA1_YML028W	TSA1_YML028W	2	2	2		1	2	2	2	1	1	1	1	1	1	15.8	15.8	15.8	21.589	196	196	0	5.5049	8.7	7.1	3305500	1820900	1484600	254270	140070	114200	0	1484600	1	1	2				290	469;2782	True;True	499;2989	1161;7325	1695;10695	1695;10695
RPL40B_YKR094C;RPL40A_YIL148W;UBI4_YLL039C	RPL40B_YKR094C;RPL40A_YIL148W;UBI4_YLL039C	7;7;6	1;1;0	1;1;0	;;	3	7	1	1	3	7	0	1	0	1	46.1	7.8	7.8	14.554	128	128;128;381	0	3.7466	24.2	46.1	3298000	0	3298000	549670	0	549670	0	3298000	0	1	1				194	321;534;649;1291;2563;2859;2895	True;False;False;False;False;False;False	341;567;690;1368;2750;3069;3108	800;1302;1545;1546;1547;3400;3401;3402;3403;6706;6707;7519;7520;7521;7522;7523;7610;7611	1176;1917;2260;2261;2262;2263;5080;5081;5082;5083;9812;9813;11002;11003;11004;11005;11006;11152;11153;11154	1176;1917;2262;5081;9812;11004;11152
URA2_YJL130C	URA2_YJL130C	3	3	3		1	3	3	3	0	3	0	3	0	3	1.5	1.5	1.5	245.04	2214	2214	0	3.9307	0	1.5	3147600	0	3147600	25590	0	25590	0	3147600	0	3	3				294	1681;2545;3247	True;True;True	1783;2732;3482	4426;6654;8614	6541;9736;12660	6541;9736;12660
MIS1_YBR084W	MIS1_YBR084W	6	6	6		1	6	6	6	0	6	0	6	0	6	8.7	8.7	8.7	106.22	975	975	0	18.422	0	8.7	3105200	0	3105200	57503	0	57503	0	3105200	0	5	5				95	695;1168;1306;2012;2674;3467	True;True;True;True;True;True	740;1241;1383;2163;2869;3714	1651;3026;3429;5393;7041;9174	2407;4493;5113;7969;10300;13478	2407;4493;5113;7969;10300;13478
RPT6_YGL048C	RPT6_YGL048C	2	2	2		1	2	2	2	0	2	0	2	0	2	5.4	5.4	5.4	45.271	405	405	0	9.5569	0	5.4	3070400	0	3070400	127930	0	127930	0	3070400	0	2	2				252	3055;3233	True;True	3280;3468	8110;8590	11930;12626	11930;12626
COP1_YDL145C	COP1_YDL145C	1	1	1		1	1	1	1	0	1	0	1	0	1	0.7	0.7	0.7	135.61	1201	1201	1	-2	0	0.7	2940900	0	2940900	49016	0	49016	0	1821600	0	2	2	+			46	1489	TRUE	1580	3897;3898	5815;5816	5815	60	3
CHD1_YER164W	CHD1_YER164W	1	1	1		1	1	1	1	1	1	1	1	1	1	0.6	0.6	0.6	168.24	1468	1468	0	2.9783	0.6	0.6	2864000	0	2864000	37684	0	37684	0	2864000	1	1	2				18	2299	TRUE	2472	6083;6084	8981;8982	8982
IPP1_YBR011C	IPP1_YBR011C	2	2	2		1	2	2	2	2	0	2	0	2	0	10.5	10.5	10.5	32.299	287	287	0	3.9088	10.5	0	2620000	2620000	0	154120	154120	0	5955100	0	2	0	2				83	882;3100	True;True	935;3326	2215;8230	3263;12112	3263;12112
GCD11_YER025W	GCD11_YER025W	1	1	1		1	1	1	1	0	1	0	1	0	1	3.2	3.2	3.2	57.865	527	527	0	3.0212	0	3.2	2437600	0	2437600	97503	0	97503	0	2437600	0	1	1				67	1004	TRUE	1068	2512	3704	3704
ATP1_YBL099W	ATP1_YBL099W	1	1	1		1	1	1	1	0	1	0	1	0	1	2.9	2.9	2.9	58.607	545	545	0	3.1753	0	2.9	2303600	0	2303600	76788	0	76788	0	2303600	0	1	1				10	2827	TRUE	3037	7444	10882	10882
POR1_YNL055C	POR1_YNL055C	2	2	2		1	2	2	2	2	2	2	2	2	2	9.2	9.2	9.2	30.428	283	283	0	4.5896	9.2	9.2	2160000	903230	1256800	135000	56452	78550	0	1256800	1	2	3				128	2449;2637	True;True	2626;2831	6402;6403;6956;6957	9414;9415;10187;10188	9414;10188
PWP1_YLR196W	PWP1_YLR196W	1	1	1		1	1	1	1	0	1	0	1	0	1	2.3	2.3	2.3	63.803	576	576	0	3.8435	0	2.3	2103700	0	2103700	75130	0	75130	0	2103700	0	1	1				133	1275	TRUE	1352	3355	5011	5011
ENP1_YBR247C	ENP1_YBR247C	3	3	3		1	3	3	3	0	3	0	3	0	3	7.5	7.5	7.5	55.136	483	483	0	2.9746	0	7.5	1983700	0	1983700	76294	0	76294	0	1983700	0	2	2				58	854;1808;2509	True;True;True	905;1925;2694	2117;4811;6539	3106;7124;9589	3106;7124;9589
RPC40_YPR110C	RPC40_YPR110C	1	1	1		1	1	1	1	0	1	0	1	0	1	5.1	5.1	5.1	37.686	335	335	0	3.0543	0	5.1	1940400	0	1940400	114140	0	114140	0	1940400	0	2	2				147	1766	TRUE	1877	4696	6941;6942	6942
HSP10_YOR020C	HSP10_YOR020C	2	2	2		1	2	2	2	2	0	2	0	2	0	25.5	25.5	25.5	11.372	106	106	0.0036232	2.4626	25.5	0	1916900	1916900	0	319480	319480	0	4356900	0	2	0	2				74	1683;3079	True;True	1786;3305	4442;4443;8182	6561;6562;12047	6561;12047
ALD6_YPL061W	ALD6_YPL061W	4	4	4		1	4	4	4	2	2	2	2	2	2	9.6	9.6	9.6	54.414	500	500	0	7.8865	4.2	5.4	1872800	0	1872800	66887	0	66887	0	1872800	2	2	4				7	178;2009;2983;3084	True;True;True;True	192;2160;3202;3310	452;5389;7888;8189	661;7965;11598;12054	661;7965;11598;12054
CON__P02769	CON__P02769	4	1	1		1	4	1	1	4	0	1	0	1	0	6.1	2.1	2.1	69.293	607	607	0	5.2093	6.1	0	1863200	1863200	0	46579	46579	0	4234800	0	1	0	1			+	31	317;1562;1677;3204	False;False;True;False	337;1657;1779;3437	794;4086;4420;8522	1166;6057;6534;12526	1166;6057;6534;12526
BMH1_YER177W;BMH2_YDR099W	BMH1_YER177W;BMH2_YDR099W	2;1	2;1	2;1	;	2	2	2	2	2	1	2	1	2	1	9.4	9.4	9.4	30.091	267	267;273	0	5.7171	9.4	4.1	1686000	1686000	0	112400	112400	0	3832100	0	2	1	3				12	2977;3404	True;True	3194;3648	7847;9035;9036	11525;13288;13289	11525;13289
FKS3_YMR306W	FKS3_YMR306W	1	1	1		1	1	1	1	1	0	1	0	1	0	0.5	0.5	0.5	207.48	1785	1785	1	-2	0.5	0	1649500	1649500	0	24257	24257	0	3749100	0	0	0	0	+			64	552	TRUE	586	1346	1985	1985	71	39
YHB1_YGR234W	YHB1_YGR234W	2	2	2		1	2	2	2	1	1	1	1	1	1	8	8	8	44.646	399	399	0	2.9395	3.8	4.3	1632600	1632600	0	90699	90699	0	3710700	0	1	1	2				304	279;3075	True;True	297;3301	691;8169	1023;12031	1023;12031
AIR1_YIL079C	AIR1_YIL079C	1	1	1		1	1	1	1	1	0	1	0	1	0	4.7	4.7	4.7	41.63	360	360	0	4.2956	4.7	0	1399200	1399200	0	87449	87449	0	3180200	0	1	0	1				5	1737	TRUE	1844	4629	6847	6847
TUS1_YLR425W	TUS1_YLR425W	1	1	1		1	1	1	1	1	0	1	0	1	0	1.1	1.1	1.1	149.11	1307	1307	1	-2	1.1	0	1270100	1270100	0	20160	20160	0	2886800	0	1	0	1	+			293	2592	TRUE	2784	6806	9957	9957	256	485
ILV2_YMR108W	ILV2_YMR108W	2	2	2		1	2	2	2	0	2	0	2	0	2	5.1	5.1	5.1	74.936	687	687	0	5.6635	0	5.1	1180800	0	1180800	35783	0	35783	0	1180800	0	3	3				78	214;2967	True;True	229;3183	539;7810	791;792;11467	792;11467
ETT1_YOR051C	ETT1_YOR051C	3	3	3		1	3	3	3	0	3	0	3	0	3	8.3	8.3	8.3	47.351	412	412	0	3.555	0	8.3	867190	0	867190	57812	0	57812	0	867190	0	3	3				61	464;1283;1858	True;True;True	494;1360;1977	1154;3389;4931	1688;5056;7309	1688;5056;7309
ATP2_YJR121W	ATP2_YJR121W	2	2	2		1	2	2	2	2	1	2	1	2	1	5.7	5.7	5.7	54.793	511	511	0	7.1589	5.7	3.3	835250	835250	0	30935	30935	0	1898400	0	2	1	3				11	894;1219	True;True	949;1293	2254;2255;3181	3314;3315;4760	3314;4760
UTP22_YGR090W	UTP22_YGR090W	2	2	2		1	2	2	2	0	2	0	2	0	2	2.7	2.7	2.7	140.48	1237	1237	0	7.241	0	2.7	732640	0	732640	11101	0	11101	0	732640	0	2	2				295	2025;3391	True;True	2176;3635	5413;8996	7990;13226	7990;13226
SIS1_YNL007C	SIS1_YNL007C	1	1	1		1	1	1	1	0	1	0	1	0	1	4	4	4	37.59	352	352	0.0035714	2.3219	0	4	528610	0	528610	37758	0	37758	0	528610	0	1	1				265	360	TRUE	380	879	1285	1285
VMA1_YDL185W	VMA1_YDL185W	1	1	1		1	1	1	1	0	1	0	1	0	1	1.2	1.2	1.2	118.64	1071	1071	0.0034843	2.1533	0	1.2	528080	0	528080	8517.4	0	8517.4	0	528080	0	1	1				296	811	TRUE	862	2014	2960	2960
BNI1_YNL271C	BNI1_YNL271C	1	1	1		1	1	1	1	0	1	0	1	0	1	0.7	0.7	0.7	219.67	1953	1953	1	-2	0	0.7	0	0	0	0	0	0	0	0	0	1	1	+			13	1484	TRUE	1573	3884	5800	5800	18	459
MET6_YER091C	MET6_YER091C	2	2	2		1	2	2	2	1	1	1	1	1	1	2	2	2	85.859	767	767	0.0035842	2.3404	1	0.9	0	0	0	0	0	0	0	0	1	1	2				93	1340;3015	True;True	1420;3237	3532;7995	5279;11757	5279;11757
PFK2_YMR205C	PFK2_YMR205C	3	3	3		1	3	3	3	0	3	0	3	0	3	2.7	2.7	2.7	104.62	959	959	0	4.0273	0	2.7	0	0	0	0	0	0	0	0	0	3	3				123	281;876;1319	True;True;True	299;929;1398	693;2199;3491	1025;3238;5220	1025;3238;5220
RNP1_YLL046C	RNP1_YLL046C	1	1	1		1	1	1	1	0	1	0	1	0	1	3.2	3.2	3.2	28.861	249	249	1	-2	0	3.2	0	0	0	0	0	0	0	0	0	1	1	+			145	3120	TRUE	3349	8307	12219	12219	150	97
RPC19_YNL113W	RPC19_YNL113W	1	1	1		1	1	1	1	0	1	0	1	0	1	10.6	10.6	10.6	16.151	142	142	0	4.2067	0	10.6	0	0	0	0	0	0	0	0	0	1	1				146	1297	TRUE	1374	3411	5093	5093
SEC23_YPR181C	SEC23_YPR181C	1	1	1		1	1	1	1	0	1	0	1	0	1	1.6	1.6	1.6	85.384	768	768	0.0068966	2.0511	0	1.6	0	0	0	0	0	0	0	0	0	1	1				264	729	TRUE	776	1736	2539	2539
YIL096C_YIL096C	YIL096C_YIL096C	1	1	1		1	1	1	1	0	1	0	1	0	1	4.5	4.5	4.5	39.401	336	336	0	9.9077	0	4.5	0	0	0	0	0	0	0	0	0	1	1				305	3456	TRUE	3703	9154	13456	13456
YOR352W_YOR352W	YOR352W_YOR352W	1	1	1		1	1	1	1	0	1	0	1	0	1	2.3	2.3	2.3	39.274	343	343	1	-2	0	2.3	0	0	0	0	0	0	0	0	0	1	1	+			307	1874	TRUE	1993	4975	7372	7372	259	132
